# Supplementary material for: Is SORL1 a common genetic target across neurodegenerative diseases?: A multi-ancestry biobank scale assessment
Source: medRxiv. 2026 Feb 2:2026.01.24.26344530. Originally published 2026 Jan 30. Preprint. [Version 2] doi: 10.64898/2026.01.24.26344530 (PMC12870714; doi:10.64898/2026.01.24.26344530)
Supplement: Supplement 3 [file media-3.xlsx]

## Sheet: Supplementary Table 2
Supplementary Table 2- Phenotypic data for all individuals carrying known and novel potential disease-causing variants
ADSP
Variant status	Phenotype	Variant	Protein change	Gender	Age	Age at Onset	Family History	Other Phenotypes
									Age at Death	BRAINWT	INT	PMI	AMY_THAL	AMY_A	AMY_CERAD	AMY_ANY	BRAA	B_SCORE	ADNC	REAG	LEWY_full	LEWY_grp	LEWY_ANY	INFA	HEMOR	MICR	WMRCAL	WMR	WBVD	HS_L	HS_S	TDP43	TDP_3	TDP_5	CVD_S	CVD_ATH	CVD_ATH_ANY	CVD_ART	CVD_ART_ANY	CVD_CAA	CVD_CAA_ANY
Known	AD	11:121514282:A:G	p.Y391C	Female	-	66-70	No	Harmonized Z-Score for AB42 Biomarker Levels=-1.597 Harmonized Z-score for pTau Biomarker Levels=0.261 Harmonized Composite Memory Score=-1.133 Harmonized Composite Executive Function Score=-0.926 Harmonized Composite Language Score=0.354
				Female	-	61-65	No	Harmonized Composite Memory Score=0.02 Harmonized Composite Executive Function Score=-0.207 Harmonized Composite Language Score=0.78
				Female	-	51-55	No	Harmonized Composite Memory Score=-2.155 Harmonized Composite Executive Function Score=-1.819 Harmonized Composite Language Score=-1.379
Novel	AD	11:121570255:G:A	p.D1108N	Male	-	71-75	No	BRAAK=4	76-80						2	1	4	2		2	0	0	0	1	1	1	1		1		0				1	2	1	2	1	2	1
				Female	-	61-65	No	Harmonized Composite Memory Score=-2.06 Harmonized Composite Executive Function Score=-1.508 Harmonized Composite Language Score=-1.618
				Male	-	86-90	No	BRAAK=4
Novel	AD	11:121545246:T:C	p.V623A	Female	-	76-80	No	BRAAK=5	86-90						3	1	5	3		3	0	0	0		0		0		0						1	3	1			2	1
				Male	-	71-75	No
Novel	AD	11:121559561:C:T	p.R985X	Male	-	66-70	No	BRAAK=6 Harmonized Composite Memory Score=-1.983 Harmonized Composite Language Score=-1.854	71-75		6				3	1	6	3		3	0	0	0	0	0	0	0		0		0				1	2	1	1	1	0	0
				Male	-	61-65	No	Harmonized Composite Memory Score=-0.334 Harmonized Composite Executive Function Score=-1.422 Harmonized Composite Language Score=-0.427
Novel	AD	11:121589355:A:G	p.D1348G	Male	-	46-50	No	BRAAK=5 Harmonized Composite Memory Score=-2.723 Harmonized Composite Executive Function Score=-0.075 Harmonized Composite Language Score=-2.751	61-65		5				3	1	5	3		3	0	0	0	0	0	0	0		0		0				1	1	1	2	1	2	1
				Female	-	61-65	No	Harmonized Composite Memory Score=-1.315 Harmonized Composite Executive Function Score=-0.475 Harmonized Composite Language Score=0.202
Novel	AD	11:121618787:T:A	p.F1873Y	Male	-	66-70	No	BRAAK=6	81-85		1				3	1	6	3		3	0	0	0	0	0	0	0		0		0				1	0	0	1	1	2	1
				Female	-	76-80	No	Harmonized Composite Memory Score=-1.264 Harmonized Composite Executive Function Score=-0.466 Harmonized Composite Language Score=-0.087
Known	AD	11:121625182:G:T	p.G2090V	Female	-	61-65	No	Harmonized Composite Memory Score=-1.138 Harmonized Composite Executive Function Score=-1.344 Harmonized Composite Language Score=-0.544
				Female	-	86-90	No	BRAAK=3 Harmonized Composite Memory Score=0.089 Harmonized Composite Executive Function Score=0.756 Harmonized Composite Language Score=-0.143 Harmonized Composite Visuospatial Score=0.215	86-90			6.9			2	1	3	2			0	0	0	0		1			1		0	1	2		1	0	0	1	1	1	1
Novel	AD	11:121627701:G:A	p.A2171T	Female	-	56-60	No	Harmonized Composite Memory Score=0.034 Harmonized Composite Executive Function Score=-1.116 Harmonized Composite Language Score=0.044
				Male	-	61-65	No	Harmonized Composite Memory Score=-0.261 Harmonized Composite Executive Function Score=-0.971 Harmonized Composite Language Score=-0.002
Novel	AD	11:121566979:G:-	p.C1030fs	Female	-	51-55	No
				Male	-	76-80	No	Harmonized Composite Memory Score=-2.061 Harmonized Composite Executive Function Score=-1.232 Harmonized Composite Language Score=-0.435
				Female	-	56-60	No
Known	AD	11:121570183:C:T	p.R1084C	Female	-	61-65	No	Harmonized Composite Memory Score=0.182 Harmonized Composite Executive Function Score=-1.287 Harmonized Composite Language Score=0.287
				Female	-	56-60	No
AMP PD*
Known	DLB	11:121497017:C:T	p.R303W	Male	76-80	76-80	No
				Male	71-75	71-75	No
Novel	DLB	11:121520692:G:A	p.R416Q	Female	66-70	66-70	No	MMSE=14
				Male	86-90	86-90	No
Novel	DLB	11:121615047:C:T	p.R1866W	Male	66-70	66-70	No
				Female	81-85	81-85	No
				Female	71-75	71-75	No	CERAD score= B BRAAK stage neurofibrillary tangle=5 Likelihood of DLB based on McKeith criteria= Low Likelihood
Novel	PD	11:121488075:T:C	p.F191S	Male	56-60	56-60	No	MMSE=30
				Male	61-65	61-65	No	Anxious Mood (UPD2104)=1 MOCA-M0=29 MOCA-M12=29 MOCA-M24=27 MOCA-M36=26 ADL-M0=90 ADL-M12=80 ADL-M24=90 ADL-M36=90
Novel	PD	11:121513076:C:T	p.A338V	Female	61-65	61-65	Mother PD	Anxious Mood (UPD2104)=1 MOCA-M0=31 MOCA-M12=26 MOCA-M24=29 ADL-M0=100 ADL-M12=100 ADL-M24=100
				Male	71-75	71-75	-	MDS-UPDRS - Cognitive Impairment (UPD2101)=1 MDS-UPDRS - Hallucinations and Psychosis (UPD2102)=2 Depressed Mood (UPD2103)=1 Anxious Mood (UPD2104)=2 MOCA-M0=30 MOCA-M12=26 MOCA-M24=30 ADL-M0=90 ADL-M12=80 ADL-M18=90
Novel	PD	11:121606932:C:T	p.T1679I	Male	71-75	61-65	No	MMSE=30
				Female	66-70	66-70	-	MOCA-M0=28 MOCA-M12=28
UKB
Novel	RD	11:121557395:C:T	p.P885S	Male	71-75	71-75	No
				Male	76-80	71-75	No
Novel	RD	11:121590063:T:C	p.C1368R	Female	76-80	76-80	No
				Female	76-80	76-80	Mother AD
Known	AD	11:121470035:T:C	p.M105T	Male	76-80	76-80	No
				Male	76-80	76-80	Father PD
				Female	66-70	66-70	Mother AD
Novel	AD	11:121588061:C:T	p.R1286C	Female	81-85	81-85	Sibling AD
				Female	81-85	76-80	No
Novel	AD	11:121452333:T:C	p.M1T	Male	76-80	71-75	No
				Female	71-75	61-65	Father AD
				Female	81-85	76-80	Father AD, Mother AD
				Male	81-85	76-80	Mother AD
				Female	71-75	71-75	No
All of Us**
Novel	PD	11:121520821:C:A	p.T459K	Male	70-75	60-65	No	Parkinson's disease Unspecified hearing loss, unspecified ear Pure hypercholesterolemia, unspecified Extrapyramidal and movement disorder, unspecified Major depressive disorder, recurrent, moderate Hyperlipidemia, unspecified Essential (primary) hypertension Type II diabetes mellitus without complications
				Male	80-85	65-70	-	Parkinson's disease Abnormal electrocardiogram [ECG] [EKG] Acute upper respiratory infection, unspecified Multi-system degeneration of the autonomic nervous system Degenerative disease of nervous system, unspecified Hyperlipidemia, unspecified Pure hypercholesterolemia White matter disease, unspecified Dysphagia, pharyngoesophageal phase Dyspnea, unspecified Abnormal involuntary movements Bradyca…
Known	PD	11:121570171:C:T	p.R1080C	Female	60-65	55-60	No	Parkinson's disease Adjustment disorder with depressed mood Dorsopathy, unspecified Unspecified lack of coordination Mononeuritis of unspecified site Adjustment disorder, unspecified Degeneration of intervertebral disc, site unspecified Other amnesia Lesion of sciatic nerve, left lower limb Hip and thigh injury Anxiety disorder, unspecified Insomnia, unspecified Dysthymic disorder Unspecified adj…
				Female	55-60	50-55	-	Parkinson's disease Attention-deficit hyperactivity disorder, unspecified type Schizoaffective disorder, bipolar type Hyperlipidemia, unspecified Depressive disorder, not elsewhere classified Acute upper respiratory infection, unspecified Adjustment disorder, unspecified Disease of upper respiratory tract, unspecified Dysphagia, unspecified Brief psychotic disorder Peripheral vascular disease, un…
GP2 Imputed Data
Novel	PD	11:121614877:A:G	p.N1809S	Female	41-45	36-40	No
				Female	51-55	NA	No
				Female	61-65	NA	No
				Female	36-40	NA	Yes
				Male	56-60	46-50	No
				Female	41-45	21-25	Yes
Known	PD	11:121605150:G:C	p.W1563C	Female	71-75	66-70	No	essential_bradykinesia essential_rest_tremor essential_rigidity supportive_1_positive_drug_response
				Male	61-65	NA	Yes	Visit SC: hoehn_and_yahr_stage:2 Visit M0: hoehn_and_yahr_stage:2 schwab_england_pct_adl_score: 90 mds_updrs_part_i_summary_score:5 mds_updrs_part_ii_summary_score:14 mds_updrs_part_iii_summary_score: 42 mds_updrs_part_iv_summary_score:4 moca_total_score_adjusted: 28 Visit M24: hoehn_and_yahr_stage:2 mds_updrs_part_i_summary_score = 6 mds_updrs_part_ii_summary_score = 10 mds_updrs_part_iii_summar…
				Male	61-65	61-65	Yes
				Female	NA	NA	Not Reported
				Male	66-70	NA	Yes
Novel	PD	11:121629498:G:A	p.E2194K	Female	61-65	61-65	No	essential_bradykinesia essential_rest_tremor essential_rigidity supportive_1_positive_drug_response
				Male	71-75	56-60	No
				Female	51-55	NA	Not Reported
				Male	61-65	56-60	No
Known	PD	11:121558767:C:T	p.T947M	Female	36-40	31-35	No	essential_bradykinesia essential_rest_tremor essential_rigidity supportive_1_positive_drug_response updrs_part_iii_summary_score : 24 hoehn_and_yahr_stage :2 mmse_total_score: 30
				Female	56-60	NA	No
				Female	46-50	NA	No
				Male	46-50	NA	Not Reported
Novel	PD	11:121627740:G:A	p.A2184T	Male	31-35	NA	Yes
				Female	46-50	NA	Yes
Novel	PD	11:121627678:G:A	p.R2163Q	Male	51-55	46-50	No
				Female	71-75	56-60	No
Known	PD	11:121595721:C:T	p.R1490C	Female	56-60	56-60	Yes
				Male	56-60	36-40	No
				Male	66-70	61-65	No
				Male	61-65	NA	No
Novel	PD	11:121558761:G:A	p.R945Q	Male	66-70	46-50	No
				Female	56-60	NA	No
Novel	PD	11:121588041:T:C	p.M1279T	Male	66-70	66-70	Yes
				Male	61-65	NA	No
Novel	PD	11:121514222:A:C	p.N371T	Female	NA	NA	Not Reported
				Male	NA	NA	Not Reported
Known	PD	11:121591147:C:T	p.P1454S	Female	51-55	41-45	No
				Female	NA	NA	Not Reported
Known	PD	11:121625107:A:T	p.D2065V	Female	NA	NA	Not Reported
				Male	NA	NA	Not Reported
Known	PD	11:121570228:T:C	p.F1099L	Male	NA	76-80	Yes
				Male	66-70	56-60	No
Novel	PD	11:121452603:A:G	p.K91R	Male	56-60	56-60	No
				Male	71-75	56-60	No
				Female	76-80	46-50	No
Novel	PD	11:121470073:G:A	p.V118M	Male	61-65	41-45	Yes	essential_bradykinesia essential_rest_tremor essential_rigidity supportive_1_positive_drug_response hoehn_and_yahr_stage: 2.5 mmse_total_score: 29
				Male	71-75	NA	No	levodopa_use mds_updrs_part_iii_summary_score: 46 moca_total_score: 24
				Male	NA	NA	Not Reported
Novel	PD	11:121478226:C:T	p.P171S	Female	81-85	76-80	No	essential_bradykinesia essential_rest_tremor essential_rigidity supportive_1_positive_drug_response hoehn_and_yahr_stage: 3 mmse_total_score: 30
				Female	41-45	NA	Yes
Novel	PD	11:121488075:T:C	p.F191S	Male	56-60	56-60	No	Note: patient had data for 10 visits, we just used the last 4 because the information was redundant Visit 1 (1080)#: BMI: 24 levodopa_use dopamine_agonist_use stomach_medicines_use morphines_use schwab_england_pct_adl_score:90 pdq39_mobility_score: 0 pdq39_adl_score: 2 pdq39_cognition_score:3 updrs_part_i_summary_score:0 updrs_part_ii_summary_score:8 updrs_part_iii_summary_score:18 updrs_part_iv_…
				Male	NA	NA	Not Reported
Novel	PD	11:121513097:C:T	p.P345L	Male	71-75	NA	No
				Male	66-70	61-65	Yes
Novel	PD	11:121550060:G:A	p.V718M	Male	NA	46-50	Not Reported		66-70
				Male	71-75	71-75	No
Novel	PD	11:121550632:C:T	p.A743V	Female	66-70	NA	Not Reported
				Female	66-70	61-65	Yes
				Female	71-75	56-60	Yes
Novel	PD	11:121555252:A:T	p.E835D	Male	66-70	66-70	Yes
				Male	56-60	51-55	No	Visit 1 (360): BMI 28 levodopa_use cholin_esterase_inhibitor_use schwab_england_pct_adl_score:70 pdq39_mobility_score:19 pdq39_adl_score:10 pdq39_cognition_score:7 pdq39_communication_score:5 updrs_part_i_summary_score:6 updrs_part_ii_summary_score:11 updrs_part_iii_summary_score:29 updrs_part_iv_summary_score:0 Visit2 (540) levodopa_use cholin_esterase_inhibitor_use NSAIDs_use Visit3 (710) BMI 2…
Novel	PD	11:121557332:G:A	p.D864N	Male	81-85	76-80	No
				Female	61-65	61-65	Yes
Novel	PD	11:121574272:T:A	p.F1123L	Male	NA	NA	Not Reported
				Female	66-70	NA	Yes
				Male	76-80	71-75	No
Novel	PD	11:121574273:C:A	p.R1124S	Male	NA	NA	Not Reported
				Female	66-70	NA	Yes
				Male	76-80	71-75	No
Novel	PD	11:121577290:A:G	p.Q1157R	Female	51-55	46-50	Yes	hoehn_and_yahr_stage 2 code_cisi_pd_motor 2 code_cisi_pd_disability 3 code_cisi_pd_motor_complications 3 code_cisi_pd_cognitive 1
				Male	66-70	56-60	No
				Male	71-75	NA	No
				Male	76-80	NA	No
Novel	PD	11:121577335:G:A	p.R1172H	Male	61-65	NA	Not Reported	levodopa_use dopamine_agonist_use mds_updrs_part_iii_summary_score:25 moca_total_score:26 history of hypertension history of depression
				Male	NA	NA	Not Reported
Novel	PD	11:121604229:T:A	p.F1519Y	Male	71-75	61-65	No
				Male	81-85	71-75	Yes
				Male	61-65	46-50	No
Novel	PD	11:121606932:C:T	p.T1679I	Male	66-70	66-70	No	essential_bradykinesia essential_rest_tremor essential_rigidity supportive_1_positive_drug_response updrs_part_iii_summary_score:31.5 hoehn_and_yahr_stage:2 mmse_total_score:28
				Female	71-75	46-50	Yes	essential_bradykinesia essential_rest_tremor essential_rigidity supportive_1_positive_drug_response hoehn_and_yahr_stage:3 mmse_total_score:20
Novel	PD	11:121614987:C:T	p.P1846S	Female	71-75	46-50	No	essential_bradykinesia essential_rest_tremor essential_rigidity supportive_1_positive_drug_response hoehn_and_yahr_stage:3 mmse_total_score:26
				Male	41-45	41-45	No
Novel	PD	11:121619839:C:A	p.H1937Q	Female	56-60	51-55	Yes	essential_bradykinesia essential_rest_tremor essential_rigidity supportive_1_positive_drug_response hoehn_and_yahr_stage:2 mmse_total_score:29
				Male	76-80	76-80	Yes
				Male	36-40	31-35	No
Novel	PD	11:121621151:C:T	p.L1993F	Male	66-70	56-60	No
				Male	71-75	66-70	Yes
Novel	PD	11:121627758:G:A	p.D2190N	Female	81-85	81-85	No	essential_bradykinesia essential_rigidity supportive_1_positive_drug_response
				Male	66-70	61-65	No
MDS-UPDRS, Movement Disorder Society Unified Parkinson's Disease Rating Scale Questionnaire
ADL, Modified Schwab and England Activities of Daily Living Scale
In the ADSP dataset, the 'Other Phenotype' section includes only clinical data from the last visit.
* AMP PD does not include age at onset; the available data reflect age at diagnosis instead.
# The number in parentheses refers to the day of the visit.
** In All of Us, age and age at onset were provided as ranges due to database policy.
Abbreviations used in neuropathology data: BRAINWT, Brain Weight in grams; INT, Interval between last exam and death (months); PMI, Post-mortem interval (hours); AMY_THAL, Thal Phase; AMY_A, A Score; AMY_CERAD, CERAD; AMY_ANY, Any Amyloid Presence; BRAA, Braak Stage; B_SCORE, B score; ADNC, ADNC severity score; REAG, NIA-REAGAN criteria for AD; LEWY_full, PD Braak Staging; LEWY_grp, PD Braak (gro…
WMR, White matter rarifaction; WBVD, Whole brain vascular disease; HS_L, Hippocampal sclerosis (with laterality); HS_S, Hippocampal sclerosis (simplified); TDP43, TDP Whole Brain (Presence); TDP_3, TDP - 3 Component; TDP_5, TDP Stage, Assumes that TDP progresses from brainstem>amygdala>hippocampus>inferior temporal cortex>neocortex; CVD_S, Cerebrovascular Disease (simplified); CVD_ATH, Atheroscle…
CVD_CAA_ANY, Cerebral Amyloid Angiopathy (CAA) (dichotomous); CERAD, Consortium to Establish a Registry for Alzheimer's Disease. .
