# Supplementary material for: Is SORL1 a common genetic target across neurodegenerative diseases?: A multi-ancestry biobank scale assessment
Source: medRxiv. 2026 Feb 2:2026.01.24.26344530. Originally published 2026 Jan 30. Preprint. [Version 2] doi: 10.64898/2026.01.24.26344530 (PMC12870714; doi:10.64898/2026.01.24.26344530)
Supplement: Supplement 5 [file media-5.xlsx]

## Sheet: Supplementary Table 4
Supplementary Table 4 – Additional Clinical Data on Patients Diagnosed with PD in AMP PD and GP2 datasets*
AMP PD
Variant	Protein change	Gender	Age	Age at Onset (age at diagnosis in AMP PD)
11:121513076:C:T	p.A338V	Female	61-65	61-65	PDQ39
						visit_month	pdq39_mobility_score	pdq39_adl_score	pdq39_emotional_score	pdq39_stigma_score	pdq39_social_score	pdq39_cognition_score	pdq39_communication_score	pdq39_discomfort_score
						M0	10	4.2	33.3	0	0	0	0	0
						M12	5	0	12.5	0	0	0	0	0
						M24	0	0	4.2	0	0	0	0	0
					MDS_UPDRS_Part_I
						visit_month	code_upd2101_cognitive_impairment	code_upd2102_hallucinations_and_psychosis	code_upd2103_depressed_mood	code_upd2104_anxious_mood	code_upd2105_apathy	code_upd2106_dopamine_dysregulation_syndrome_features	upd2101_cognitive_impairment	upd2102_hallucinations_and_psychosis	upd2103_depressed_mood	upd2104_anxious_mood	upd2105_apathy	upd2106_dopamine_dysregulation_syndrome_features	mds_updrs_part_i_sub_score	mds_updrs_part_i_pat_quest_primary_info_source	code_upd2107_pat_quest_sleep_problems	code_upd2108_pat_quest_daytime_sleepiness	code_upd2109_pat_quest_pain_and_other_sensations	code_upd2110_pat_quest_urinary_problems	code_upd2111_pat_quest_constipation_problems	code_upd2112_pat_quest_lightheadedness_on_standing	code_upd2113_pat_quest_fatigue	upd2107_pat_quest_sleep_problems	upd2108_pat_quest_daytime_sleepiness	upd2109_pat_quest_pain_and_other_sensations	upd2110_pat_quest_urinary_problems	upd2111_pat_quest_constipation_problems	upd2112_pat_quest_lightheadedness_on_standing	upd2113_pat_quest_fatigue	mds_updrs_part_i_pat_quest_sub_score	mds_updrs_part_i_summary_score
						M0	0	0	0	1	0	0	Normal	Normal	Normal	Slight	Normal	Normal	1	Patient	1	0	0	0	0	0	2	Slight	Normal	Normal	Normal	Normal	Normal	Mild	3	4
						M12	0	0	0	1	1	0	Normal	Normal	Normal	Slight	Slight	Normal	2	Patient	0	0	0	0	0	0	2	Normal	Normal	Normal	Normal	Normal	Normal	Mild	2	4
						M18	0	0	0	0	0	0	Normal	Normal	Normal	Normal	Normal	Normal	0	Patient	0	0	1	0	0	0	1	Normal	Normal	Slight	Normal	Normal	Normal	Slight	2	2
						M24	0	0	0	0	0	0	Normal	Normal	Normal	Normal	Normal	Normal	0	Patient	0	0	0	0	0	0	0	Normal	Normal	Normal	Normal	Normal	Normal	Normal	0	0
						M30	0	0	0	0	0	0	Normal	Normal	Normal	Normal	Normal	Normal	0	Patient	0	0	0	0	0	0	1	Normal	Normal	Normal	Normal	Normal	Normal	Slight	1	1
						M6	0	0	0	0	0	0	Normal	Normal	Normal	Normal	Normal	Normal	0	Patient	3	1	1	0	0	0	1	Moderate	Slight	Slight	Normal	Normal	Normal	Slight	6	6
					MDS_UPDRS_Part_II
						visit_month	code_upd2201_speech	code_upd2202_saliva_and_drooling	code_upd2203_chewing_and_swallowing	code_upd2204_eating_tasks	code_upd2205_dressing	code_upd2206_hygiene	code_upd2207_handwriting	code_upd2208_doing_hobbies_and_other_activities	code_upd2209_turning_in_bed	code_upd2210_tremor	code_upd2211_get_out_of_bed_car_or_deep_chair	code_upd2212_walking_and_balance	code_upd2213_freezing	upd2201_speech	upd2202_saliva_and_drooling	upd2203_chewing_and_swallowing	upd2204_eating_tasks	upd2205_dressing	upd2206_hygiene	upd2207_handwriting	upd2208_doing_hobbies_and_other_activities	upd2209_turning_in_bed	upd2210_tremor	upd2211_get_out_of_bed_car_or_deep_chair	upd2212_walking_and_balance	upd2213_freezing	mds_updrs_part_ii_summary_score
						M0	0	0	0	0	0	0	1	0	0	1	0	0	0	Normal	Normal	Normal	Normal	Normal	Normal	Slight	Normal	Normal	Slight	Normal	Normal	Normal	2
						M12	0	0	0	0	0	0	0	0	0	1	0	0	0	Normal	Normal	Normal	Normal	Normal	Normal	Normal	Normal	Normal	Slight	Normal	Normal	Normal	1
						M18	0	0	0	0	0	0	0	0	0	1	0	0	0	Normal	Normal	Normal	Normal	Normal	Normal	Normal	Normal	Normal	Slight	Normal	Normal	Normal	1
						M24	0	0	0	0	0	0	0	0	0	0	0	0	0	Normal	Normal	Normal	Normal	Normal	Normal	Normal	Normal	Normal	Normal	Normal	Normal	Normal	0
						M30	0	0	0	0	0	0	0	0	0	0	0	0	0	Normal	Normal	Normal	Normal	Normal	Normal	Normal	Normal	Normal	Normal	Normal	Normal	Normal	0
						M6	0	0	0	0	0	0	0	0	0	1	0	0	0	Normal	Normal	Normal	Normal	Normal	Normal	Normal	Normal	Normal	Slight	Normal	Normal	Normal	1
					MDS_UPDRS_Part_III
						visit_month	code_upd2301_speech_problems	code_upd2302_facial_expression	code_upd2303a_rigidity_neck	code_upd2303b_rigidity_rt_upper_extremity	code_upd2303c_rigidity_left_upper_extremity	code_upd2303d_rigidity_rt_lower_extremity	code_upd2303e_rigidity_left_lower_extremity	code_upd2304a_right_finger_tapping	code_upd2304b_left_finger_tapping	code_upd2305a_right_hand_movements	code_upd2305b_left_hand_movements	code_upd2306a_pron_sup_movement_right_hand	code_upd2306b_pron_sup_movement_left_hand	code_upd2307a_right_toe_tapping	code_upd2307b_left_toe_tapping	code_upd2308a_right_leg_agility	code_upd2308b_left_leg_agility	code_upd2309_arising_from_chair	code_upd2310_gait	code_upd2311_freezing_of_gait	code_upd2312_postural_stability	code_upd2313_posture	code_upd2314_body_bradykinesia	code_upd2315a_postural_tremor_of_right_hand	code_upd2315b_postural_tremor_of_left_hand	code_upd2316a_kinetic_tremor_of_right_hand	code_upd2316b_kinetic_tremor_of_left_hand	code_upd2317a_rest_tremor_amplitude_right_upper_extremity	code_upd2317b_rest_tremor_amplitude_left_upper_extremity	code_upd2317c_rest_tremor_amplitude_right_lower_extremity	code_upd2317d_rest_tremor_amplitude_left_lower_extremity	code_upd2317e_rest_tremor_amplitude_lip_or_jaw	code_upd2318_consistency_of_rest_tremor	upd2301_speech_problems	upd2302_facial_expression	upd2303a_rigidity_neck	upd2303b_rigidity_rt_upper_extremity	upd2303c_rigidity_left_upper_extremity	upd2303d_rigidity_rt_lower_extremity	upd2303e_rigidity_left_lower_extremity	upd2304a_right_finger_tapping	upd2304b_left_finger_tapping	upd2305a_right_hand_movements
						M0	0	0	1	2	2	2	0	2	2	1	2	0	2	1	1	0	0	0	1	0	0	0	1	1	1	0	1	0	0	0	0	0	0	Normal	Normal	Slight	Mild	Mild	Mild	Normal	Mild	Mild	Slight
						M12	0	0	1	1	1	0	1	1	0	1	1	0	1	0	1	1	0	0	0	0	0	0	1	0	0	1	1	0	0	0	0	0	0	Normal	Normal	Slight	Slight	Slight	Normal	Slight	Slight	Normal	Slight
						M18	0	0	0	1	1	0	0	1	1	0	0	1	0	0	0	1	0	0	0	0	0	0	1	0	0	0	0	0	1	0	0	0	1	Normal	Normal	Normal	Slight	Slight	Normal	Normal	Slight	Slight	Normal
						M24	0	0	0	2	1	0	0	0	1	1	0	1	0	0	0	0	0	0	0	0	0	0	1	0	0	0	0	0	0	0	0	0	0	Normal	Normal	Normal	Mild	Slight	Normal	Normal	Normal	Slight	Slight
						M30	0	0	0	1	1	1	0	1	1	2	2	2	1	0	0	0	0	0	0	0	0	0	1	0	0	0	0	0	0	0	0	0	0	Normal	Normal	Normal	Slight	Slight	Slight	Normal	Slight	Slight	Mild
						M6	0	0	0	2	1	1	1	1	1	1	1	1	1	0	0	0	0	0	0	0	0	1	1	0	0	0	0	0	0	0	0	0	0	Normal	Normal	Normal	Mild	Slight	Slight	Slight	Slight	Slight	Slight
					MDS_UPDRS_Part_IV
						visit_month	code_upd2401_time_spent_with_dyskinesias	code_upd2402_functional_impact_of_dyskinesias	code_upd2403_time_spent_in_the_off_state	code_upd2404_functional_impact_of_fluctuations	code_upd2405_complexity_of_motor_fluctuations	code_upd2406_painful_off_state_dystonia	upd2401_time_spent_with_dyskinesias	upd2402_functional_impact_of_dyskinesias	upd2403_time_spent_in_the_off_state	upd2404_functional_impact_of_fluctuations	upd2405_complexity_of_motor_fluctuations	upd2406_painful_off_state_dystonia	mds_updrs_part_iv_summary_score
						M0	0	0	0	0	0	0	Normal	Normal	Normal	Normal	Normal	Normal	0
						M12	0	0	0	0	0	0	Normal	Normal	Normal	Normal	Normal	Normal	0
						M18	0	0	0	0	0	0	Normal	Normal	Normal	Normal	Normal	Normal	0
						M24	0	0	0	0	0	0	Normal	Normal	Normal	Normal	Normal	Normal	0
						M30	0	0	0	0	0	0	Normal	Normal	Normal	Normal	Normal	Normal	0
						M6	0	0	0	0	0	0	Normal	Normal	Normal	Normal	Normal	Normal	0
					UPSIT
						visit_month	upsit_performed	score_from_booklet_1	score_from_booklet_2	score_from_booklet_3	score_from_booklet_4	upsit_total_score
						M0	Completed					17
						M12	Completed	6	6	4	4	20
						M24	Completed	3	3	4	3	13
					Epworth_Sleepiness_Scale
						visit_month	ess_summary_score
						M0	2
						M12	2
						M24	1
11:121488075:T:C	p.F191S	Male	61-65	61-65
					PDQ39
						visit_month	pdq39_mobility_score	pdq39_adl_score	pdq39_emotional_score	pdq39_stigma_score	pdq39_social_score	pdq39_cognition_score	pdq39_communication_score	pdq39_discomfort_score
						M0	0	29.2	16.7	37.5	0	25	0	33.3
						M12	2.5	25	8.3	37.5	0	37.5	16.7	41.7
						M24	0	41.7	16.7	37.5	0	25	0	0
						M36	2.5	37.5	0	43.8	0	31.2	16.7	33.3
					MDS_UPDRS_Part_I
						visit_month	code_upd2101_cognitive_impairment	code_upd2102_hallucinations_and_psychosis	code_upd2103_depressed_mood	code_upd2104_anxious_mood	code_upd2105_apathy	code_upd2106_dopamine_dysregulation_syndrome_features	upd2101_cognitive_impairment	upd2102_hallucinations_and_psychosis	upd2103_depressed_mood	upd2104_anxious_mood	upd2105_apathy	upd2106_dopamine_dysregulation_syndrome_features	mds_updrs_part_i_sub_score	mds_updrs_part_i_pat_quest_primary_info_source	code_upd2107_pat_quest_sleep_problems	code_upd2108_pat_quest_daytime_sleepiness	code_upd2109_pat_quest_pain_and_other_sensations	code_upd2110_pat_quest_urinary_problems	code_upd2111_pat_quest_constipation_problems	code_upd2112_pat_quest_lightheadedness_on_standing	code_upd2113_pat_quest_fatigue	upd2107_pat_quest_sleep_problems	upd2108_pat_quest_daytime_sleepiness	upd2109_pat_quest_pain_and_other_sensations	upd2110_pat_quest_urinary_problems	upd2111_pat_quest_constipation_problems	upd2112_pat_quest_lightheadedness_on_standing	upd2113_pat_quest_fatigue	mds_updrs_part_i_pat_quest_sub_score	mds_updrs_part_i_summary_score
						M0	0	0	0	0	0	0	Normal	Normal	Normal	Normal	Normal	Normal	0	Patient	0	2	1	1	1	1	0	Normal	Mild	Slight	Slight	Slight	Slight	Normal	6	6
						M12	0	0	0	0	0	0	Normal	Normal	Normal	Normal	Normal	Normal	0	Patient	0	2	1	2	2	2	1	Normal	Mild	Slight	Mild	Mild	Mild	Slight	10	10
						M18	0	0	0	1	0	0	Normal	Normal	Normal	Slight	Normal	Normal	1	Patient	0	2	0	2	1	1	1	Normal	Mild	Normal	Mild	Slight	Slight	Slight	7	8
						M24	0	0	0	0	0	0	Normal	Normal	Normal	Normal	Normal	Normal	0	Patient	0	2	1	2	1	0	1	Normal	Mild	Slight	Mild	Slight	Normal	Slight	7	7
						M30	0	0	0	0	0	0	Normal	Normal	Normal	Normal	Normal	Normal	0	Patient	1	2	3	2	1	1	1	Slight	Mild	Moderate	Mild	Slight	Slight	Slight	11	11
						M36	0	0	0	0	0	0	Normal	Normal	Normal	Normal	Normal	Normal	0	Patient	0	2	1	2	1	1	1	Normal	Mild	Slight	Mild	Slight	Slight	Slight	8	8
						M42	0	0	0	0	0	0	Normal	Normal	Normal	Normal	Normal	Normal	0	Patient	0	2	1	2	1	1	1	Normal	Mild	Slight	Mild	Slight	Slight	Slight	8	8
						M6	0	0	0	0	0	0	Normal	Normal	Normal	Normal	Normal	Normal	0	Patient	0	2	1	2	2	1	0	Normal	Mild	Slight	Mild	Mild	Slight	Normal	8	8
					MDS_UPDRS_Part_II
						visit_month	code_upd2201_speech	code_upd2202_saliva_and_drooling	code_upd2203_chewing_and_swallowing	code_upd2204_eating_tasks	code_upd2205_dressing	code_upd2206_hygiene	code_upd2207_handwriting	code_upd2208_doing_hobbies_and_other_activities	code_upd2209_turning_in_bed	code_upd2210_tremor	code_upd2211_get_out_of_bed_car_or_deep_chair	code_upd2212_walking_and_balance	code_upd2213_freezing	upd2201_speech	upd2202_saliva_and_drooling	upd2203_chewing_and_swallowing	upd2204_eating_tasks	upd2205_dressing	upd2206_hygiene	upd2207_handwriting	upd2208_doing_hobbies_and_other_activities	upd2209_turning_in_bed	upd2210_tremor	upd2211_get_out_of_bed_car_or_deep_chair	upd2212_walking_and_balance	upd2213_freezing	mds_updrs_part_ii_summary_score
						M0	2	1	1	1	2	1	2	0	0	2	1	1	0	Mild	Slight	Slight	Slight	Mild	Slight	Mild	Normal	Normal	Mild	Slight	Slight	Normal	14
						M12	3	3	0	0	2	1	2	1	0	2	0	1	0	Moderate	Moderate	Normal	Normal	Mild	Slight	Mild	Slight	Normal	Mild	Normal	Slight	Normal	15
						M18	2	1	0	0	2	1	1	1	0	2	1	1	0	Mild	Slight	Normal	Normal	Mild	Slight	Slight	Slight	Normal	Mild	Slight	Slight	Normal	12
						M24	2	1	0	1	2	1	2	1	1	2	1	1	0	Mild	Slight	Normal	Slight	Mild	Slight	Mild	Slight	Slight	Mild	Slight	Slight	Normal	15
						M30	2	1	0	2	2	1	2	1	0	2	1	1	0	Mild	Slight	Normal	Mild	Mild	Slight	Mild	Slight	Normal	Mild	Slight	Slight	Normal	15
						M36	2	3	0	2	2	1	2	1	1	1	1	1	1	Mild	Moderate	Normal	Mild	Mild	Slight	Mild	Slight	Slight	Slight	Slight	Slight	Slight	18
						M42	2	1	1	2	2	1	3	2	1	3	1	1	0	Mild	Slight	Slight	Mild	Mild	Slight	Moderate	Mild	Slight	Moderate	Slight	Slight	Normal	20
						M6	2	1	0	1	2	1	2	1	0	2	1	1	1	Mild	Slight	Normal	Slight	Mild	Slight	Mild	Slight	Normal	Mild	Slight	Slight	Slight	15
					MDS_UPDRS_Part_III
						visit_month	code_upd2301_speech_problems	code_upd2302_facial_expression	code_upd2303a_rigidity_neck	code_upd2303b_rigidity_rt_upper_extremity	code_upd2303c_rigidity_left_upper_extremity	code_upd2303d_rigidity_rt_lower_extremity	code_upd2303e_rigidity_left_lower_extremity	code_upd2304a_right_finger_tapping	code_upd2304b_left_finger_tapping	code_upd2305a_right_hand_movements	code_upd2305b_left_hand_movements	code_upd2306a_pron_sup_movement_right_hand	code_upd2306b_pron_sup_movement_left_hand	code_upd2307a_right_toe_tapping	code_upd2307b_left_toe_tapping	code_upd2308a_right_leg_agility	code_upd2308b_left_leg_agility	code_upd2309_arising_from_chair	code_upd2310_gait	code_upd2311_freezing_of_gait	code_upd2312_postural_stability	code_upd2313_posture	code_upd2314_body_bradykinesia	code_upd2315a_postural_tremor_of_right_hand	code_upd2315b_postural_tremor_of_left_hand	code_upd2316a_kinetic_tremor_of_right_hand	code_upd2316b_kinetic_tremor_of_left_hand	code_upd2317a_rest_tremor_amplitude_right_upper_extremity	code_upd2317b_rest_tremor_amplitude_left_upper_extremity	code_upd2317c_rest_tremor_amplitude_right_lower_extremity	code_upd2317d_rest_tremor_amplitude_left_lower_extremity	code_upd2317e_rest_tremor_amplitude_lip_or_jaw	code_upd2318_consistency_of_rest_tremor	upd2301_speech_problems	upd2302_facial_expression	upd2303a_rigidity_neck	upd2303b_rigidity_rt_upper_extremity	upd2303c_rigidity_left_upper_extremity	upd2303d_rigidity_rt_lower_extremity	upd2303e_rigidity_left_lower_extremity	upd2304a_right_finger_tapping	upd2304b_left_finger_tapping	upd2305a_right_hand_movements
						M0	1	0	2	2	1	1	2	1	2	0	1	0	3	0	1	0	0	0	1	0	0	1	1	0	1	1	1	0	1	0	0	0	2	Slight	Normal	Mild	Mild	Slight	Slight	Mild	Slight	Mild	Normal
						M12	0	0	1	1	1	1	2	1	1	0	1	1	1	1	0	0	0	0	0	0	0	1	1	1	1	0	1	0	1	0	0	0	1	Normal	Normal	Slight	Slight	Slight	Slight	Mild	Slight	Slight	Normal
						M18	0	0	1	1	1	1	2	1	2	1	2	1	2	1	1	0	0	0	0	0	0	1	1	1	1	1	1	0	0	0	0	0	0	Normal	Normal	Slight	Slight	Slight	Slight	Mild	Slight	Mild	Slight
						M24	0	0	2	1	2	1	2	0	2	1	2	1	2	0	1	0	0	0	0	0	0	1	1	1	1	1	1	0	1	0	0	0	3	Normal	Normal	Mild	Slight	Mild	Slight	Mild	Normal	Mild	Slight
						M30	1	1	2	1	1	1	2	0	1	1	2	1	2	1	1	0	0	0	0	0	0	1	1	1	1	1	1	1	1	0	0	0	1	Slight	Slight	Mild	Slight	Slight	Slight	Mild	Normal	Slight	Slight
						M36	0	0	1	1	0	1	2	1	2	1	2	1	2	1	2	0	1	0	0	0	0	0	1	0	1	1	1	0	0	0	0	0	0	Normal	Normal	Slight	Slight	Normal	Slight	Mild	Slight	Mild	Slight
						M42	0	0	2	1	0	1	2	1	2	0	1	1	2	1	2	1	2	0	0	0	0	0	1	0	1	0	1	0	1	0	0	0	2	Normal	Normal	Mild	Slight	Normal	Slight	Mild	Slight	Mild	Normal
						M6	0	1	1	1	1	0	0	0	1	0	0	0	1	1	1	0	0	0	1	0	0	0	1	0	1	0	1	1	2	0	0	0	2	Normal	Slight	Slight	Slight	Slight	Normal	Normal	Normal	Slight	Normal
					MDS_UPDRS_Part_IV
						visit_month	code_upd2401_time_spent_with_dyskinesias	code_upd2402_functional_impact_of_dyskinesias	code_upd2403_time_spent_in_the_off_state	code_upd2404_functional_impact_of_fluctuations	code_upd2405_complexity_of_motor_fluctuations	code_upd2406_painful_off_state_dystonia	upd2401_time_spent_with_dyskinesias	upd2402_functional_impact_of_dyskinesias	upd2403_time_spent_in_the_off_state	upd2404_functional_impact_of_fluctuations	upd2405_complexity_of_motor_fluctuations	upd2406_painful_off_state_dystonia	mds_updrs_part_iv_summary_score
						M0	0	0	0	0	0	0	Normal	Normal	Normal	Normal	Normal	Normal	0
						M12	0	0	0	0	0	0	Normal	Normal	Normal	Normal	Normal	Normal	0
						M18	0	0	0	0	0	0	Normal	Normal	Normal	Normal	Normal	Normal	0
						M24	0	0	0	0	0	0	Normal	Normal	Normal	Normal	Normal	Normal	0
						M30	0	0	0	0	0	0	Normal	Normal	Normal	Normal	Normal	Normal	0
						M36	0	0	0	0	0	0	Normal	Normal	Normal	Normal	Normal	Normal	0
						M42	0	0	0	0	0	0	Normal	Normal	Normal	Normal	Normal	Normal	0
						M6	0	0	0	0	0	0	Normal	Normal	Normal	Normal	Normal	Normal	0
					UPSIT
						visit_month	upsit_performed	score_from_booklet_1	score_from_booklet_2	score_from_booklet_3	score_from_booklet_4	upsit_total_score
						M0	Completed					10
						M12	Completed	0	1	3	4	8
						M24	Completed					11
						M36	Completed	5	2	3	2	12
					Epworth_Sleepiness_Scale
						visit_month	ess_summary_score
						M0	10
						M12	6
						M24	11
						M36	13
11:121513076:C:T	p.A338V	Male	71-75	71-75
					PDQ39
						visit_month	pdq39_mobility_score	pdq39_adl_score	pdq39_emotional_score	pdq39_stigma_score	pdq39_social_score	pdq39_cognition_score	pdq39_communication_score	pdq39_discomfort_score
						M0	25	58.3333	33.3333	50	0	18.75	33.3333	66.6667
						M12	15	70.8333	37.5	56.25	0	31.25	16.6667	66.6667
						M18	17.5	62.5	54.1667	62.5	8.33333	31.25	50	75
					MDS_UPDRS_Part_I
						visit_month	code_upd2101_cognitive_impairment	code_upd2102_hallucinations_and_psychosis	code_upd2103_depressed_mood	code_upd2104_anxious_mood	code_upd2105_apathy	code_upd2106_dopamine_dysregulation_syndrome_features	upd2101_cognitive_impairment	upd2102_hallucinations_and_psychosis	upd2103_depressed_mood	upd2104_anxious_mood	upd2105_apathy	upd2106_dopamine_dysregulation_syndrome_features	mds_updrs_part_i_sub_score	mds_updrs_part_i_pat_quest_primary_info_source	code_upd2107_pat_quest_sleep_problems	code_upd2108_pat_quest_daytime_sleepiness	code_upd2109_pat_quest_pain_and_other_sensations	code_upd2110_pat_quest_urinary_problems	code_upd2111_pat_quest_constipation_problems	code_upd2112_pat_quest_lightheadedness_on_standing	code_upd2113_pat_quest_fatigue	upd2107_pat_quest_sleep_problems	upd2108_pat_quest_daytime_sleepiness	upd2109_pat_quest_pain_and_other_sensations	upd2110_pat_quest_urinary_problems	upd2111_pat_quest_constipation_problems	upd2112_pat_quest_lightheadedness_on_standing	upd2113_pat_quest_fatigue	mds_updrs_part_i_pat_quest_sub_score	mds_updrs_part_i_summary_score
						M0	1	0	1	2	0	0	Slight	Normal	Slight	Mild	Normal	Normal	4	Patient and Caregiver - Equal Proportion	3	1	3	2	0	1	1	Moderate	Slight	Moderate	Mild	Normal	Slight	Slight	11	15
						M12	1	0	0	1	0	0	Slight	Normal	Normal	Slight	Normal	Normal	2	Patient and Caregiver - Equal Proportion	2	2	1	1	1	0	0	Mild	Mild	Slight	Slight	Slight	Normal	Normal	7	9
						M30	1	2	1	2	2	0	Slight	Mild	Slight	Mild	Mild	Normal	8	Patient and Caregiver - Equal Proportion	2	2	3	2	1	1	1	Mild	Mild	Moderate	Mild	Slight	Slight	Slight	12	20
						M6	0	0	0	1	0	0	Normal	Normal	Normal	Slight	Normal	Normal	1	Patient and Caregiver - Equal Proportion	2	2	3	0	1	0	0	Mild	Mild	Moderate	Normal	Slight	Normal	Normal	8	9
					MDS_UPDRS_Part_II
						visit_month	code_upd2201_speech	code_upd2202_saliva_and_drooling	code_upd2203_chewing_and_swallowing	code_upd2204_eating_tasks	code_upd2205_dressing	code_upd2206_hygiene	code_upd2207_handwriting	code_upd2208_doing_hobbies_and_other_activities	code_upd2209_turning_in_bed	code_upd2210_tremor	code_upd2211_get_out_of_bed_car_or_deep_chair	code_upd2212_walking_and_balance	code_upd2213_freezing	upd2201_speech	upd2202_saliva_and_drooling	upd2203_chewing_and_swallowing	upd2204_eating_tasks	upd2205_dressing	upd2206_hygiene	upd2207_handwriting	upd2208_doing_hobbies_and_other_activities	upd2209_turning_in_bed	upd2210_tremor	upd2211_get_out_of_bed_car_or_deep_chair	upd2212_walking_and_balance	upd2213_freezing	mds_updrs_part_ii_summary_score
						M0	2	1	1	2	1	2	2	4	2	1	2	1	1	Mild	Slight	Slight	Mild	Slight	Mild	Mild	Severe	Mild	Slight	Mild	Slight	Slight	22
						M12	2	1	1	1	1	1	2	2	1	1	1	1	1	Mild	Slight	Slight	Slight	Slight	Slight	Mild	Mild	Slight	Slight	Slight	Slight	Slight	16
						M30	2	2	0	2	2	1	2	2	2	2	2	1	1	Mild	Mild	Normal	Mild	Mild	Slight	Mild	Mild	Mild	Mild	Mild	Slight	Slight	21
						M6	1	1	0	1	1	1	2	2	1	1	1	1	1	Slight	Slight	Normal	Slight	Slight	Slight	Mild	Mild	Slight	Slight	Slight	Slight	Slight	14
					MDS_UPDRS_Part_III
						visit_month	code_upd2301_speech_problems	code_upd2302_facial_expression	code_upd2303a_rigidity_neck	code_upd2303b_rigidity_rt_upper_extremity	code_upd2303c_rigidity_left_upper_extremity	code_upd2303d_rigidity_rt_lower_extremity	code_upd2303e_rigidity_left_lower_extremity	code_upd2304a_right_finger_tapping	code_upd2304b_left_finger_tapping	code_upd2305a_right_hand_movements	code_upd2305b_left_hand_movements	code_upd2306a_pron_sup_movement_right_hand	code_upd2306b_pron_sup_movement_left_hand	code_upd2307a_right_toe_tapping	code_upd2307b_left_toe_tapping	code_upd2308a_right_leg_agility	code_upd2308b_left_leg_agility	code_upd2309_arising_from_chair	code_upd2310_gait	code_upd2311_freezing_of_gait	code_upd2312_postural_stability	code_upd2313_posture	code_upd2314_body_bradykinesia	code_upd2315a_postural_tremor_of_right_hand	code_upd2315b_postural_tremor_of_left_hand	code_upd2316a_kinetic_tremor_of_right_hand	code_upd2316b_kinetic_tremor_of_left_hand	code_upd2317a_rest_tremor_amplitude_right_upper_extremity	code_upd2317b_rest_tremor_amplitude_left_upper_extremity	code_upd2317c_rest_tremor_amplitude_right_lower_extremity	code_upd2317d_rest_tremor_amplitude_left_lower_extremity	code_upd2317e_rest_tremor_amplitude_lip_or_jaw	code_upd2318_consistency_of_rest_tremor	upd2301_speech_problems	upd2302_facial_expression	upd2303a_rigidity_neck	upd2303b_rigidity_rt_upper_extremity	upd2303c_rigidity_left_upper_extremity	upd2303d_rigidity_rt_lower_extremity	upd2303e_rigidity_left_lower_extremity	upd2304a_right_finger_tapping	upd2304b_left_finger_tapping	upd2305a_right_hand_movements
						M0	1	2	2	3	2	1	1	1	1	1	2	2	2	2	2	2	2	1	1	0	1	1	2	0	0	1	1	1	0	0	0	0	1	Slight	Mild	Mild	Moderate	Mild	Slight	Slight	Slight	Slight	Slight
						M12	1	1	2	3	1	1	0	1	0	1	0	2	1	2	1	1	1	0	1	0	0	2	2	0	0	0	0	1	0	0	1	0	1	Slight	Slight	Mild	Moderate	Slight	Slight	Normal	Slight	Normal	Slight
						M30	1	3	2	3	2	1	0	2	1	1	1	2	2	2	1	2	1	0	1	0	0	1	2	1	1	1	1	2	0	1	1	0	2	Slight	Moderate	Mild	Moderate	Mild	Slight	Normal	Mild	Slight	Slight
						M6	1	3	1	2	2	1	0	1	0	1	0	1	1	2	2	1	2	0	1	0	1	0	1	1	0	1	1	1	0	0	0	1	2	Slight	Moderate	Slight	Mild	Mild	Slight	Normal	Slight	Normal	Slight
					MDS_UPDRS_Part_IV
						visit_month	code_upd2401_time_spent_with_dyskinesias	code_upd2402_functional_impact_of_dyskinesias	code_upd2403_time_spent_in_the_off_state	code_upd2404_functional_impact_of_fluctuations	code_upd2405_complexity_of_motor_fluctuations	code_upd2406_painful_off_state_dystonia	upd2401_time_spent_with_dyskinesias	upd2402_functional_impact_of_dyskinesias	upd2403_time_spent_in_the_off_state	upd2404_functional_impact_of_fluctuations	upd2405_complexity_of_motor_fluctuations	upd2406_painful_off_state_dystonia	mds_updrs_part_iv_summary_score
						M0
						M12	0	0	0	0	0	0	Normal	Normal	Normal	Normal	Normal	Normal	0
						M30	0	0	0	0	0	0	Normal	Normal	Normal	Normal	Normal	Normal	0
						M6	0	0	1	0	0	1	Normal	Normal	Slight	Normal	Normal	Slight	2
11:121606932:C:T	p.T1679I	Female	66-70	66-70
					PDQ39
						visit_month	pdq39_mobility_score	pdq39_adl_score	pdq39_emotional_score	pdq39_stigma_score	pdq39_social_score	pdq39_cognition_score	pdq39_communication_score	pdq39_discomfort_score
						M0	0	8.33333	0	0	0	0	0	8.33333
						M36	0	8.33333	8.33333	0	0	0	0	8.33333
					MDS_UPDRS_Part_I
						visit_month	code_upd2101_cognitive_impairment	code_upd2102_hallucinations_and_psychosis	code_upd2103_depressed_mood	code_upd2104_anxious_mood	code_upd2105_apathy	code_upd2106_dopamine_dysregulation_syndrome_features	upd2101_cognitive_impairment	upd2102_hallucinations_and_psychosis	upd2103_depressed_mood	upd2104_anxious_mood	upd2105_apathy	upd2106_dopamine_dysregulation_syndrome_features	mds_updrs_part_i_sub_score	mds_updrs_part_i_pat_quest_primary_info_source	code_upd2107_pat_quest_sleep_problems	code_upd2108_pat_quest_daytime_sleepiness	code_upd2109_pat_quest_pain_and_other_sensations	code_upd2110_pat_quest_urinary_problems	code_upd2111_pat_quest_constipation_problems	code_upd2112_pat_quest_lightheadedness_on_standing	code_upd2113_pat_quest_fatigue	upd2107_pat_quest_sleep_problems	upd2108_pat_quest_daytime_sleepiness	upd2109_pat_quest_pain_and_other_sensations	upd2110_pat_quest_urinary_problems	upd2111_pat_quest_constipation_problems	upd2112_pat_quest_lightheadedness_on_standing	upd2113_pat_quest_fatigue	mds_updrs_part_i_pat_quest_sub_score	mds_updrs_part_i_summary_score
						M0	0	0	0	0	0	0	Normal	Normal	Normal	Normal	Normal	Normal	0		2	0	1	0	0	0	0	Mild	Normal	Slight	Normal	Normal	Normal	Normal	3	3
						M36	0	0	0	0	0	0	Normal	Normal	Normal	Normal	Normal	Normal	0		2	1	0	0	0	0	1	Mild	Slight	Normal	Normal	Normal	Normal	Slight	4	4
					MDS_UPDRS_Part_II
						visit_month	code_upd2201_speech	code_upd2202_saliva_and_drooling	code_upd2203_chewing_and_swallowing	code_upd2204_eating_tasks	code_upd2205_dressing	code_upd2206_hygiene	code_upd2207_handwriting	code_upd2208_doing_hobbies_and_other_activities	code_upd2209_turning_in_bed	code_upd2210_tremor	code_upd2211_get_out_of_bed_car_or_deep_chair	code_upd2212_walking_and_balance	code_upd2213_freezing	upd2201_speech	upd2202_saliva_and_drooling	upd2203_chewing_and_swallowing	upd2204_eating_tasks	upd2205_dressing	upd2206_hygiene	upd2207_handwriting	upd2208_doing_hobbies_and_other_activities	upd2209_turning_in_bed	upd2210_tremor	upd2211_get_out_of_bed_car_or_deep_chair	upd2212_walking_and_balance	upd2213_freezing	mds_updrs_part_ii_summary_score
						M0	0	0	0	0	0	0	0	0	0	1	0	0	0	Normal	Normal	Normal	Normal	Normal	Normal	Normal	Normal	Normal	Slight	Normal	Normal	Normal	1
						M36	0	0	0	0	0	0	1	0	0	0	0	0	0	Normal	Normal	Normal	Normal	Normal	Normal	Slight	Normal	Normal	Normal	Normal	Normal	Normal	1
					MDS_UPDRS_Part_III
						visit_month	code_upd2301_speech_problems	code_upd2302_facial_expression	code_upd2303a_rigidity_neck	code_upd2303b_rigidity_rt_upper_extremity	code_upd2303c_rigidity_left_upper_extremity	code_upd2303d_rigidity_rt_lower_extremity	code_upd2303e_rigidity_left_lower_extremity	code_upd2304a_right_finger_tapping	code_upd2304b_left_finger_tapping	code_upd2305a_right_hand_movements	code_upd2305b_left_hand_movements	code_upd2306a_pron_sup_movement_right_hand	code_upd2306b_pron_sup_movement_left_hand	code_upd2307a_right_toe_tapping	code_upd2307b_left_toe_tapping	code_upd2308a_right_leg_agility	code_upd2308b_left_leg_agility	code_upd2309_arising_from_chair	code_upd2310_gait	code_upd2311_freezing_of_gait	code_upd2312_postural_stability	code_upd2313_posture	code_upd2314_body_bradykinesia	code_upd2315a_postural_tremor_of_right_hand	code_upd2315b_postural_tremor_of_left_hand	code_upd2316a_kinetic_tremor_of_right_hand	code_upd2316b_kinetic_tremor_of_left_hand	code_upd2317a_rest_tremor_amplitude_right_upper_extremity	code_upd2317b_rest_tremor_amplitude_left_upper_extremity	code_upd2317c_rest_tremor_amplitude_right_lower_extremity	code_upd2317d_rest_tremor_amplitude_left_lower_extremity	code_upd2317e_rest_tremor_amplitude_lip_or_jaw	code_upd2318_consistency_of_rest_tremor	upd2301_speech_problems	upd2302_facial_expression	upd2303a_rigidity_neck	upd2303b_rigidity_rt_upper_extremity	upd2303c_rigidity_left_upper_extremity	upd2303d_rigidity_rt_lower_extremity	upd2303e_rigidity_left_lower_extremity	upd2304a_right_finger_tapping	upd2304b_left_finger_tapping	upd2305a_right_hand_movements
						M0	0	1	0	2	1	2	0	3	1	2	1	3	1	1	0	2	1	0	0	0	0	1	0	1	1	0	1	2	0	1	0	0	4	Normal	Slight	Normal	Mild	Slight	Mild	Normal	Moderate	Slight	Mild
						M36	0	0	2	1	0	1	0	0	0	0	0	0	0	0	0	0	0	0	0	0	0	1	0	1	1	0	2	2	0	0	0	0	1	Normal	Normal	Mild	Slight	Normal	Slight	Normal	Normal	Normal	Normal
					MDS_UPDRS_Part_IV
						visit_month	code_upd2401_time_spent_with_dyskinesias	code_upd2402_functional_impact_of_dyskinesias	code_upd2403_time_spent_in_the_off_state	code_upd2404_functional_impact_of_fluctuations	code_upd2405_complexity_of_motor_fluctuations	code_upd2406_painful_off_state_dystonia	upd2401_time_spent_with_dyskinesias	upd2402_functional_impact_of_dyskinesias	upd2403_time_spent_in_the_off_state	upd2404_functional_impact_of_fluctuations	upd2405_complexity_of_motor_fluctuations	upd2406_painful_off_state_dystonia	mds_updrs_part_iv_summary_score
						M0													0
						M36													0
11:121606932:C:T	p.T1679I	Male	71-75	61-65
					MDS_UPDRS_Part_II
						visit_month	code_upd2201_speech	code_upd2202_saliva_and_drooling	code_upd2203_chewing_and_swallowing	code_upd2204_eating_tasks	code_upd2205_dressing	code_upd2206_hygiene	code_upd2207_handwriting	code_upd2208_doing_hobbies_and_other_activities	code_upd2209_turning_in_bed	code_upd2210_tremor	code_upd2211_get_out_of_bed_car_or_deep_chair	code_upd2212_walking_and_balance	code_upd2213_freezing	upd2201_speech	upd2202_saliva_and_drooling	upd2203_chewing_and_swallowing	upd2204_eating_tasks	upd2205_dressing	upd2206_hygiene	upd2207_handwriting	upd2208_doing_hobbies_and_other_activities	upd2209_turning_in_bed	upd2210_tremor	upd2211_get_out_of_bed_car_or_deep_chair	upd2212_walking_and_balance	upd2213_freezing	mds_updrs_part_ii_summary_score
						M0	2			0	1					1				Mild			Normal	Slight					Slight
					MDS_UPDRS_Part_III
						visit_month	code_upd2301_speech_problems	code_upd2302_facial_expression	code_upd2303a_rigidity_neck	code_upd2303b_rigidity_rt_upper_extremity	code_upd2303c_rigidity_left_upper_extremity	code_upd2303d_rigidity_rt_lower_extremity	code_upd2303e_rigidity_left_lower_extremity	code_upd2304a_right_finger_tapping	code_upd2304b_left_finger_tapping	code_upd2305a_right_hand_movements	code_upd2305b_left_hand_movements	code_upd2306a_pron_sup_movement_right_hand	code_upd2306b_pron_sup_movement_left_hand	code_upd2307a_right_toe_tapping	code_upd2307b_left_toe_tapping	code_upd2308a_right_leg_agility	code_upd2308b_left_leg_agility	code_upd2309_arising_from_chair	code_upd2310_gait	code_upd2311_freezing_of_gait	code_upd2312_postural_stability	code_upd2313_posture	code_upd2314_body_bradykinesia	code_upd2315a_postural_tremor_of_right_hand	code_upd2315b_postural_tremor_of_left_hand	code_upd2316a_kinetic_tremor_of_right_hand	code_upd2316b_kinetic_tremor_of_left_hand	code_upd2317a_rest_tremor_amplitude_right_upper_extremity	code_upd2317b_rest_tremor_amplitude_left_upper_extremity	code_upd2317c_rest_tremor_amplitude_right_lower_extremity	code_upd2317d_rest_tremor_amplitude_left_lower_extremity	code_upd2317e_rest_tremor_amplitude_lip_or_jaw	code_upd2318_consistency_of_rest_tremor	upd2301_speech_problems	upd2302_facial_expression	upd2303a_rigidity_neck	upd2303b_rigidity_rt_upper_extremity	upd2303c_rigidity_left_upper_extremity	upd2303d_rigidity_rt_lower_extremity	upd2303e_rigidity_left_lower_extremity	upd2304a_right_finger_tapping	upd2304b_left_finger_tapping	upd2305a_right_hand_movements
						M0	2																	1					1											Mild
					MDS_UPDRS_Part_IV
						visit_month	code_upd2401_time_spent_with_dyskinesias	code_upd2402_functional_impact_of_dyskinesias	code_upd2403_time_spent_in_the_off_state	code_upd2404_functional_impact_of_fluctuations	code_upd2405_complexity_of_motor_fluctuations	code_upd2406_painful_off_state_dystonia	upd2401_time_spent_with_dyskinesias	upd2402_functional_impact_of_dyskinesias	upd2403_time_spent_in_the_off_state	upd2404_functional_impact_of_fluctuations	upd2405_complexity_of_motor_fluctuations	upd2406_painful_off_state_dystonia	mds_updrs_part_iv_summary_score
						M0	0		1				Normal		Slight
					UPDRS
						visit_month	upd101_intellect_impairment	upd102_thought_disorder	upd103_depression	upd104_motivation	updrs1_ment_behav_mood_score	upd105_speech	upd106_salivation	upd107_swallowing	upd108_handwriting	upd109_cutting_food	upd110_dressing	upd111_hygiene	upd112_turning_in_bed	upd113_falling	upd114_freezing_walking	upd115_walking	upd116_tremor	upd117_sensory_complaints	updrs2_adl_score	upd118_speech	upd119_facial_expression	upd120a_tremor_face_lips_chin	upd120b_tremor_rest_hand_rt	upd120c_tremor_rest_hand_lt	upd120d_tremor_rest_feet_rt	upd120e_tremor_rest_feet_lt	upd121a_action_tremor_hand_rt	upd121b_action_tremor_hand_left	upd122a_rigidity_neck	upd122b_rigidity_up_extrem_rt	upd122c_rigidity_up_extrem_lt	upd122d_rigidity_low_extrem_rt	upd122e_rigidity_low_extrem_lt	upd123a_finger_taps_right	upd123b_finger_taps_left	upd124a_hand_grips_right	upd124b_hand_grips_left	upd125a_hand_pronate_supinate_rt	upd125b_hand_pronate_supinate_lt	upd126a_leg_agility_rt	upd126b_leg_agility_lt	upd127_arising_from_chair	upd128_posture
						M0	1	1	0	0	2	2	1	0	1	0	1	1	2	1	0	1	1	0	11	2	1	0	0	1	0	0	0	0	1	0	0	0	0	2	1	2	1	1	1	1	0	1	1
					Caffein history
						visit_month	caff_drinks_ever_used_regularly	caff_drinks_current_use
						M0	Yes	Yes
11:121488075:T:C	p.F191S	Male	56-60	56-60
					MDS_UPDRS_Part_II
						visit_month	code_upd2201_speech	code_upd2202_saliva_and_drooling	code_upd2203_chewing_and_swallowing	code_upd2204_eating_tasks	code_upd2205_dressing	code_upd2206_hygiene	code_upd2207_handwriting	code_upd2208_doing_hobbies_and_other_activities	code_upd2209_turning_in_bed	code_upd2210_tremor	code_upd2211_get_out_of_bed_car_or_deep_chair	code_upd2212_walking_and_balance	code_upd2213_freezing	upd2201_speech	upd2202_saliva_and_drooling	upd2203_chewing_and_swallowing	upd2204_eating_tasks	upd2205_dressing	upd2206_hygiene	upd2207_handwriting	upd2208_doing_hobbies_and_other_activities	upd2209_turning_in_bed	upd2210_tremor	upd2211_get_out_of_bed_car_or_deep_chair	upd2212_walking_and_balance	upd2213_freezing	mds_updrs_part_ii_summary_score
						M0	1			1	1					1				Slight			Slight	Slight					Slight
					MDS_UPDRS_Part_III
						visit_month	code_upd2301_speech_problems	code_upd2302_facial_expression	code_upd2303a_rigidity_neck	code_upd2303b_rigidity_rt_upper_extremity	code_upd2303c_rigidity_left_upper_extremity	code_upd2303d_rigidity_rt_lower_extremity	code_upd2303e_rigidity_left_lower_extremity	code_upd2304a_right_finger_tapping	code_upd2304b_left_finger_tapping	code_upd2305a_right_hand_movements	code_upd2305b_left_hand_movements	code_upd2306a_pron_sup_movement_right_hand	code_upd2306b_pron_sup_movement_left_hand	code_upd2307a_right_toe_tapping	code_upd2307b_left_toe_tapping	code_upd2308a_right_leg_agility	code_upd2308b_left_leg_agility	code_upd2309_arising_from_chair	code_upd2310_gait	code_upd2311_freezing_of_gait	code_upd2312_postural_stability	code_upd2313_posture	code_upd2314_body_bradykinesia	code_upd2315a_postural_tremor_of_right_hand	code_upd2315b_postural_tremor_of_left_hand	code_upd2316a_kinetic_tremor_of_right_hand	code_upd2316b_kinetic_tremor_of_left_hand	code_upd2317a_rest_tremor_amplitude_right_upper_extremity	code_upd2317b_rest_tremor_amplitude_left_upper_extremity	code_upd2317c_rest_tremor_amplitude_right_lower_extremity	code_upd2317d_rest_tremor_amplitude_left_lower_extremity	code_upd2317e_rest_tremor_amplitude_lip_or_jaw	code_upd2318_consistency_of_rest_tremor	upd2301_speech_problems	upd2302_facial_expression	upd2303a_rigidity_neck	upd2303b_rigidity_rt_upper_extremity	upd2303c_rigidity_left_upper_extremity	upd2303d_rigidity_rt_lower_extremity	upd2303e_rigidity_left_lower_extremity	upd2304a_right_finger_tapping	upd2304b_left_finger_tapping	upd2305a_right_hand_movements
						M0	0																	0					2											Normal
					MDS_UPDRS_Part_IV
						visit_month	code_upd2401_time_spent_with_dyskinesias	code_upd2402_functional_impact_of_dyskinesias	code_upd2403_time_spent_in_the_off_state	code_upd2404_functional_impact_of_fluctuations	code_upd2405_complexity_of_motor_fluctuations	code_upd2406_painful_off_state_dystonia	upd2401_time_spent_with_dyskinesias	upd2402_functional_impact_of_dyskinesias	upd2403_time_spent_in_the_off_state	upd2404_functional_impact_of_fluctuations	upd2405_complexity_of_motor_fluctuations	upd2406_painful_off_state_dystonia	mds_updrs_part_iv_summary_score
						M0	0		0				Normal		Normal
					UPDRS
						visit_month	upd101_intellect_impairment	upd102_thought_disorder	upd103_depression	upd104_motivation	updrs1_ment_behav_mood_score	upd105_speech	upd106_salivation	upd107_swallowing	upd108_handwriting	upd109_cutting_food	upd110_dressing	upd111_hygiene	upd112_turning_in_bed	upd113_falling	upd114_freezing_walking	upd115_walking	upd116_tremor	upd117_sensory_complaints	updrs2_adl_score	upd118_speech	upd119_facial_expression	upd120a_tremor_face_lips_chin	upd120b_tremor_rest_hand_rt	upd120c_tremor_rest_hand_lt	upd120d_tremor_rest_feet_rt	upd120e_tremor_rest_feet_lt	upd121a_action_tremor_hand_rt	upd121b_action_tremor_hand_left	upd122a_rigidity_neck	upd122b_rigidity_up_extrem_rt	upd122c_rigidity_up_extrem_lt	upd122d_rigidity_low_extrem_rt	upd122e_rigidity_low_extrem_lt	upd123a_finger_taps_right	upd123b_finger_taps_left	upd124a_hand_grips_right	upd124b_hand_grips_left	upd125a_hand_pronate_supinate_rt	upd125b_hand_pronate_supinate_lt	upd126a_leg_agility_rt	upd126b_leg_agility_lt	upd127_arising_from_chair	upd128_posture
						M0	0	0	0	0	0	1	1	0	2	1	1	1	0	0	0	1	1	3	12	0	1	1	2	1	0	0	1	1	1	2	1	1	0	3	0	2	0	2	0	0	0	0	0
					Caffein history
						visit_month	caff_drinks_ever_used_regularly	caff_drinks_current_use
						M0	No	No
11:121615047:C:T	p.R1866W	Male	41-45	26-30
					MDS_UPDRS_Part_II
						visit_month	code_upd2201_speech	code_upd2202_saliva_and_drooling	code_upd2203_chewing_and_swallowing	code_upd2204_eating_tasks	code_upd2205_dressing	code_upd2206_hygiene	code_upd2207_handwriting	code_upd2208_doing_hobbies_and_other_activities	code_upd2209_turning_in_bed	code_upd2210_tremor	code_upd2211_get_out_of_bed_car_or_deep_chair	code_upd2212_walking_and_balance	code_upd2213_freezing	upd2201_speech	upd2202_saliva_and_drooling	upd2203_chewing_and_swallowing	upd2204_eating_tasks	upd2205_dressing	upd2206_hygiene	upd2207_handwriting	upd2208_doing_hobbies_and_other_activities	upd2209_turning_in_bed	upd2210_tremor	upd2211_get_out_of_bed_car_or_deep_chair	upd2212_walking_and_balance	upd2213_freezing	mds_updrs_part_ii_summary_score
						M0	0			1	1					0				Normal			Slight	Slight					Normal
					MDS_UPDRS_Part_III
						visit_month	code_upd2301_speech_problems	code_upd2302_facial_expression	code_upd2303a_rigidity_neck	code_upd2303b_rigidity_rt_upper_extremity	code_upd2303c_rigidity_left_upper_extremity	code_upd2303d_rigidity_rt_lower_extremity	code_upd2303e_rigidity_left_lower_extremity	code_upd2304a_right_finger_tapping	code_upd2304b_left_finger_tapping	code_upd2305a_right_hand_movements	code_upd2305b_left_hand_movements	code_upd2306a_pron_sup_movement_right_hand	code_upd2306b_pron_sup_movement_left_hand	code_upd2307a_right_toe_tapping	code_upd2307b_left_toe_tapping	code_upd2308a_right_leg_agility	code_upd2308b_left_leg_agility	code_upd2309_arising_from_chair	code_upd2310_gait	code_upd2311_freezing_of_gait	code_upd2312_postural_stability	code_upd2313_posture	code_upd2314_body_bradykinesia	code_upd2315a_postural_tremor_of_right_hand	code_upd2315b_postural_tremor_of_left_hand	code_upd2316a_kinetic_tremor_of_right_hand	code_upd2316b_kinetic_tremor_of_left_hand	code_upd2317a_rest_tremor_amplitude_right_upper_extremity	code_upd2317b_rest_tremor_amplitude_left_upper_extremity	code_upd2317c_rest_tremor_amplitude_right_lower_extremity	code_upd2317d_rest_tremor_amplitude_left_lower_extremity	code_upd2317e_rest_tremor_amplitude_lip_or_jaw	code_upd2318_consistency_of_rest_tremor	upd2301_speech_problems	upd2302_facial_expression	upd2303a_rigidity_neck	upd2303b_rigidity_rt_upper_extremity	upd2303c_rigidity_left_upper_extremity	upd2303d_rigidity_rt_lower_extremity	upd2303e_rigidity_left_lower_extremity	upd2304a_right_finger_tapping	upd2304b_left_finger_tapping	upd2305a_right_hand_movements
						M0	1																	0					1											Slight
					MDS_UPDRS_Part_IV
						visit_month	code_upd2401_time_spent_with_dyskinesias	code_upd2402_functional_impact_of_dyskinesias	code_upd2403_time_spent_in_the_off_state	code_upd2404_functional_impact_of_fluctuations	code_upd2405_complexity_of_motor_fluctuations	code_upd2406_painful_off_state_dystonia	upd2401_time_spent_with_dyskinesias	upd2402_functional_impact_of_dyskinesias	upd2403_time_spent_in_the_off_state	upd2404_functional_impact_of_fluctuations	upd2405_complexity_of_motor_fluctuations	upd2406_painful_off_state_dystonia	mds_updrs_part_iv_summary_score
						M0	1		0				Slight		Normal
					UPDRS
						visit_month	upd101_intellect_impairment	upd102_thought_disorder	upd103_depression	upd104_motivation	updrs1_ment_behav_mood_score	upd105_speech	upd106_salivation	upd107_swallowing	upd108_handwriting	upd109_cutting_food	upd110_dressing	upd111_hygiene	upd112_turning_in_bed	upd113_falling	upd114_freezing_walking	upd115_walking	upd116_tremor	upd117_sensory_complaints	updrs2_adl_score	upd118_speech	upd119_facial_expression	upd120a_tremor_face_lips_chin	upd120b_tremor_rest_hand_rt	upd120c_tremor_rest_hand_lt	upd120d_tremor_rest_feet_rt	upd120e_tremor_rest_feet_lt	upd121a_action_tremor_hand_rt	upd121b_action_tremor_hand_left	upd122a_rigidity_neck	upd122b_rigidity_up_extrem_rt	upd122c_rigidity_up_extrem_lt	upd122d_rigidity_low_extrem_rt	upd122e_rigidity_low_extrem_lt	upd123a_finger_taps_right	upd123b_finger_taps_left	upd124a_hand_grips_right	upd124b_hand_grips_left	upd125a_hand_pronate_supinate_rt	upd125b_hand_pronate_supinate_lt	upd126a_leg_agility_rt	upd126b_leg_agility_lt	upd127_arising_from_chair	upd128_posture
						M0	0	0	0	1	1	0	0	1	2	1	1	1	0	0	0	2	0	0	8	1	1	0	0	0	0	0	1	1	1	1	2	1	2	1	2	1	2	0	2	1	1	0	0
					Caffein history
						visit_month	caff_drinks_ever_used_regularly	caff_drinks_current_use
						M0	Yes	Yes
GP2 Imputed Data
Variant	Protein change	Gender
11:121605150:G:C	p.W1563C	Male	61-65	NA
					MDS_UPDRS_Part_1
						visit_month	mds_updrs_part_i_summary_score	mds_updrs_part_i_sub_score	mds_updrs_part_i_pat_quest_sub_score	code_upd2101_cognitive_impairment	code_upd2102_hallucinations_and_psychosis	code_upd2103_depressed_mood	code_upd2104_anxious_mood	code_upd2105_apathy	code_upd2106_dopamine_dysregulation_syndrome_features	code_upd2107_pat_quest_sleep_problems	code_upd2108_pat_quest_daytime_sleepiness	code_upd2109_pat_quest_pain_and_other_sensations	code_upd2110_pat_quest_urinary_problems	code_upd2111_pat_quest_constipation_problems	code_upd2112_pat_quest_lightheadedness_on_standing	code_upd2113_pat_quest_fatigue
						SC		NaN	NaN	NaN	NaN	NaN	NaN	NaN	NaN	NaN	NaN	NaN	NaN	NaN	NaN	NaN
						M0	5	2	3	1	0	1	0	0	0	0	0	1	0	1	0	1
						M24	6	6	0	2	0	2	0	2	0	0	0	0	0	0	0	0
					MDS_UPDRS_Part_II
						visit_month	mds_updrs_part_ii_summary_score	code_upd2203_chewing_and_swallowing	code_upd2201_speech	code_upd2202_saliva_and_drooling	code_upd2204_eating_tasks	code_upd2205_dressing	code_upd2206_hygiene	code_upd2207_handwriting	code_upd2208_doing_hobbies_and_other_activities	code_upd2209_turning_in_bed	code_upd2210_tremor	code_upd2211_get_out_of_bed_car_or_deep_chair	code_upd2212_walking_and_balance	code_upd2213_freezing
						SC	NaN	NaN	NaN	NaN	NaN	NaN	NaN	NaN	NaN	NaN	NaN	NaN	NaN	NaN
						M0	14	0	2	2	1	1	1	2	0	1	1	1	1	1
						M24	10	2	0	1	1	1	1	2	0	0	0	1	1	0
					MDS_UPDRS_Part_III
						visit_month	mds_updrs_part_iii_summary_score	code_upd2301_speech_problems	code_upd2302_facial_expression	code_upd2303a_rigidity_neck	code_upd2303b_rigidity_rt_upper_extremity	code_upd2303c_rigidity_left_upper_extremity	code_upd2303d_rigidity_rt_lower_extremity	code_upd2303e_rigidity_left_lower_extremity	code_upd2304a_right_finger_tapping	code_upd2304b_left_finger_tapping	code_upd2305a_right_hand_movements	code_upd2305b_left_hand_movements	code_upd2306a_pron_sup_movement_right_hand	code_upd2306b_pron_sup_movement_left_hand	code_upd2307a_right_toe_tapping	code_upd2307b_left_toe_tapping	code_upd2308a_right_leg_agility	code_upd2308b_left_leg_agility	code_upd2309_arising_from_chair	code_upd2310_gait	code_upd2311_freezing_of_gait	code_upd2312_postural_stability	code_upd2313_posture	code_upd2314_body_bradykinesia	code_upd2315a_postural_tremor_of_right_hand	code_upd2315b_postural_tremor_of_left_hand	code_upd2316a_kinetic_tremor_of_right_hand	code_upd2316b_kinetic_tremor_of_left_hand	code_upd2317a_rest_tremor_amplitude_right_upper_extremity	code_upd2317b_rest_tremor_amplitude_left_upper_extremity	code_upd2317c_rest_tremor_amplitude_right_lower_extremity	code_upd2317d_rest_tremor_amplitude_left_lower_extremity	code_upd2317e_rest_tremor_amplitude_lip_or_jaw	code_upd2318_consistency_of_rest_tremor
						SC	NaN	NaN	NaN	NaN	NaN	NaN	NaN	NaN	NaN	NaN	NaN	NaN	NaN	NaN	NaN	NaN	NaN	NaN	NaN	NaN	NaN	NaN	NaN	NaN	NaN	NaN	NaN	NaN	NaN	NaN	NaN	NaN	NaN	NaN
						M0	42	1	1	2	3	2	2	2	2	2	2	2	2	2	2	2	2	1	0	1	0	1	1	1	1	1	1	1	1	0	0	0	0	1
						M24	59	2	1	3	2	3	2	3	3	3	3	2	3	3	3	3	2	2	0	1	0	3	3	2	1	1	1	1	1	1	0	0	0	1
					MDS_UPDRS_Part_IV
						visit_month	mds_updrs_part_iv_summary_score	code_upd2401_time_spent_with_dyskinesias	code_upd2402_functional_impact_of_dyskinesias	code_upd2403_time_spent_in_the_off_state	code_upd2404_functional_impact_of_fluctuations	code_upd2405_complexity_of_motor_fluctuations	code_upd2406_painful_off_state_dystonia
						SC	NaN	NaN	NaN	NaN	NaN	NaN	NaN
						M0	0	0	0	0	0	0	0
						M24	0	0	0	0	0	0	0
					MOCA
						visit_month	moca_total_score_adjusted	moca01_alternating_trail_making	moca02_visuoconstr_skills_cube	moca03_visuoconstr_skills_clock_cont	moca04_visuoconstr_skills_clock_num	moca05_visuoconstr_skills_clock_hands	moca_visuospatial_executive_subscore	moca06_naming_lion	moca07_naming_rhino	moca08_naming_camel	moca_naming_subscore	moca09_attention_forward_digit_span	moca10_attention_backward_digit_span	moca_attention_digits_subscore	moca11_attention_vigilance	moca12_attention_serial_7s	moca13_sentence_repetition	moca14_verbal_fluency_number_of_words	moca15_verbal_fluency	moca_language_subscore	moca_abstraction_subscore	moca17_delayed_recall_face	moca18_delayed_recall_velvet	moca19_delayed_recall_church	moca20_delayed_recall_daisy	moca21_delayed_recall_red	moca_delayed_recall_subscore	moca22_orientation_date_score	moca23_orientation_month_score	moca24_orientation_year_score	moca25_orientation_day_score	moca26_orientation_place_score	moca27_orientation_city_score	moca_orientation_subscore
						SC	NaN	NaN	NaN	NaN	NaN	NaN	NaN	NaN	NaN	NaN	NaN	NaN	NaN	NaN	NaN	NaN	NaN	NaN	NaN	NaN	NaN	NaN	NaN	NaN	NaN	NaN	NaN	NaN	NaN	NaN	NaN	NaN	NaN	NaN
						M0	28	1	0	1	1	0	3	1	1	1	3	1	1	2	1	3	2	11	0	2	2	1	1	1	1	1	5	1	1	1	1	1	1	6
						M24	22	1	1	1	0	0	3	1	1	1	3	1	1	2	1	3	2	14	1	3	2	0	0	1	0	0	1	0	0	0	1	1	1	3
11:121470073:G:A	p.V118M	Male	71-75	NA
					MDS_UPDRS_Part_I
						visit_month	code_upd2101_cognitive_impairment	code_upd2102_hallucinations_and_psychosis	code_upd2103_depressed_mood	code_upd2104_anxious_mood	code_upd2105_apathy	code_upd2106_dopamine_dysregulation_syndrome_features
						baseline	1	0	3	1	2	0
					MDS_UPDRS_Part_III
						visit_month	mds_updrs_part_iii_summary_score	upd23a_medication_for_pd	upd23b_clinical_state_on_medication	code_upd2301_speech_problems	code_upd2302_facial_expression	code_upd2303a_rigidity_neck	code_upd2303b_rigidity_rt_upper_extremity	code_upd2303c_rigidity_left_upper_extremity	code_upd2303d_rigidity_rt_lower_extremity	code_upd2303e_rigidity_left_lower_extremity	code_upd2304a_right_finger_tapping	code_upd2304b_left_finger_tapping	code_upd2305a_right_hand_movements	code_upd2305b_left_hand_movements	code_upd2306a_pron_sup_movement_right_hand	code_upd2306b_pron_sup_movement_left_hand	code_upd2307a_right_toe_tapping	code_upd2307b_left_toe_tapping	code_upd2308a_right_leg_agility	code_upd2308b_left_leg_agility	code_upd2309_arising_from_chair	code_upd2310_gait	code_upd2311_freezing_of_gait	code_upd2312_postural_stability	code_upd2313_posture	code_upd2314_body_bradykinesia	code_upd2315a_postural_tremor_of_right_hand	code_upd2315b_postural_tremor_of_left_hand	code_upd2316a_kinetic_tremor_of_right_hand	code_upd2316b_kinetic_tremor_of_left_hand	code_upd2317a_rest_tremor_amplitude_right_upper_extremity	code_upd2317b_rest_tremor_amplitude_left_upper_extremity	code_upd2317c_rest_tremor_amplitude_right_lower_extremity	code_upd2317d_rest_tremor_amplitude_left_lower_extremity	code_upd2317e_rest_tremor_amplitude_lip_or_jaw	code_upd2318_consistency_of_rest_tremor	upd23c_on_levodopa	upd23c1_min_since_last_levodopa
						baseline	46	Yes	ON	2	3	2	2	2	2	2	2	2	0	1	1	1	1	2	1	3	0	1	0	1	2	3	0	0	1	1	1	2	0	2	0	3	Yes	120
					MOCA
						visit_month	moca_total_score	moca_visuospatial_executive_subscore	moca_naming_subscore	moca_attention_digits_subscore	moca11_attention_vigilance	moca12_attention_serial_7s	moca13_sentence_repetition	moca15_verbal_fluency	moca_language_subscore	moca_abstraction_subscore	moca_delayed_recall_subscore	moca_orientation_subscore	moca_attention_subscore
						baseline	24	5	3	2	1	3	1	0	1	2	0	6	6
11:121488075:T:C	p.F191S	Male	56-60	56-60
					SCOPA
						visit_name	scopa_cog1_verbal_recall	scopa_cog2_digit_span_backward	scopa_cog3_cube	scopa_cog4_count_backwards	scopa_cog5_months_backward	scopa_cog6_fist_edge_palm	scopa_cog7_semantic_fluency	scopa_cog8_dice	scopa_cog9_assembling_figures	scopa_cog10_delayed_recall	scopa_cog_total_score
						0	1	2	4	2	2	3	5	3	5	0	27
						90	NaN	NaN	NaN	NaN	NaN	NaN	NaN	NaN	NaN	NaN	NaN
						180	NaN	NaN	NaN	NaN	NaN	NaN	NaN	NaN	NaN	NaN	NaN
						360	NaN	NaN	NaN	NaN	NaN	NaN	NaN	NaN	NaN	NaN	NaN
						530	NaN	NaN	NaN	NaN	NaN	NaN	NaN	NaN	NaN	NaN	NaN
						760	NaN	NaN	NaN	NaN	NaN	NaN	NaN	NaN	NaN	NaN	NaN
						1080	NaN	NaN	NaN	NaN	NaN	NaN	NaN	NaN	NaN	NaN	NaN
						1490	NaN	NaN	NaN	NaN	NaN	NaN	NaN	NaN	NaN	NaN	NaN
						1830	3	2	4	2	2	3	5	3	4	0	28
						2140	NaN	NaN	NaN	NaN	NaN	NaN	NaN	NaN	NaN	NaN	NaN
					PDQ 39
						visit_name	pdq39_01_doing_leisure_activity	pdq39_02_looking_after_home	pdq39_03_carrying_shopping_bags	pdq39_04_walking_half_mile	pdq39_05_walking_100_yards	pdq39_06_getting_around_house	pdq39_07_getting_around_in_public	pdq39_08_need_someone_to_accompany	pdq39_09_worried_about_falling	pdq39_10_confined_to_house	pdq39_11_showering	pdq39_12_dressing	pdq39_13_buttons_and_shoelaces	pdq39_14_writing	pdq39_15_cutting_food	pdq39_16_spill_drink	pdq39_17_depressed	pdq39_18_lonely	pdq39_19_weepy	pdq39_20_angry	pdq39_21_anxious	pdq39_22_worried_about_future	pdq39_23_hide_pd_from_people	pdq39_24_avoid_eat_drink_in_public	pdq39_25_embarassed_in_public	pdq39_26_worried_about_reactions	pdq39_27_close_personal_relations	pdq39_28_support_from_spouse	pdq39_29_support_from_family	pdq39_30_sleep_in_day	pdq39_31_problem_with_concentration	pdq39_32_memory_is_failing	pdq39_33_hallucinations	pdq39_34_speaking	pdq39_35_unable_to_communicate	pdq39_36_felt_ignored	pdq39_37_muscle_cramps	pdq39_38_joint_pains	pdq39_39_hot_or_cold	pdq39_mobility_score	pdq39_adl_score	pdq39_emotional_score	pdq39_stigma_score
						0	Never	Never	Never	Never	Never	Never	Never	Never	Never	Never	Never	Never	Never	Occasionally	Never	Occasionally	Never	Never	Occasionally	Never	Never	Occasionally	Never	Never	Never	Never	Never	Never	Never	Occasionally	Occasionally	Occasionally	Never	Never	Never	Never	Occasionally	Often	Occasionally	0	2	2	0
						90	NaN	NaN	NaN	NaN	NaN	NaN	NaN	NaN	NaN	NaN	NaN	NaN	NaN	NaN	NaN	NaN	NaN	NaN	NaN	NaN	NaN	NaN	NaN	NaN	NaN	NaN	NaN	NaN	NaN	NaN	NaN	NaN	NaN	NaN	NaN	NaN	NaN	NaN	NaN	NaN	NaN	NaN	NaN
						180	NaN	NaN	NaN	NaN	NaN	NaN	NaN	NaN	NaN	NaN	NaN	NaN	NaN	NaN	NaN	NaN	NaN	NaN	NaN	NaN	NaN	NaN	NaN	NaN	NaN	NaN	NaN	NaN	NaN	NaN	NaN	NaN	NaN	NaN	NaN	NaN	NaN	NaN	NaN	NaN	NaN	NaN	NaN
						360	Occasionally	Never	Never	Never	Never	Never	Never	Never	Never	Never	Never	Never	Occasionally	Occasionally	Never	Occasionally	Occasionally	Never	Occasionally	Never	Never	Never	Never	Never	Never	Never	Never	Never	Never	Occasionally	Occasionally	Never	Never	Occasionally	Occasionally	Never	Never	Never	Never	1	3	2	0
						530	NaN	NaN	NaN	NaN	NaN	NaN	NaN	NaN	NaN	NaN	NaN	NaN	NaN	NaN	NaN	NaN	NaN	NaN	NaN	NaN	NaN	NaN	NaN	NaN	NaN	NaN	NaN	NaN	NaN	NaN	NaN	NaN	NaN	NaN	NaN	NaN	NaN	NaN	NaN	NaN	NaN	NaN	NaN
						760	Occasionally	Never	Never	Never	Never	Never	Never	Never	Never	Never	Never	Never	Occasionally	Often	Never	Never	Occasionally	Never	Often	Never	Never	Sometimes	Never	Never	Never	Occasionally	Never	Never	Never	Sometimes	Occasionally	Occasionally	Never	Occasionally	Never	Never	Never	Always or cannot do at all	Occasionally	1	4	6	1
						1080	Never	Never	Never	Never	Never	Never	Never	Never	Never	Never	Never	Never	Occasionally	Occasionally	Never	Never	Never	Never	Sometimes	Never	Never	Never	Never	Occasionally	Never	Never	Never	Never	Never	Occasionally	Occasionally	Occasionally	Never	Never	Never	Never	Never	Sometimes	Never	0	2	2	1
						1490	Occasionally	Never	Never	Never	Never	Never	Never	Never	Never	Never	Never	Occasionally	Occasionally	Occasionally	Occasionally	Occasionally	Never	Never	Occasionally	Never	Never	Occasionally	Occasionally	Never	Never	Never	Never	Never	Never	Sometimes	Occasionally	Occasionally	Never	Occasionally	Occasionally	Never	Never	Often	Sometimes	1	5	2	1
						1830	Never	Never	Never	Never	Never	Occasionally	Never	Never	Never	Never	Never	Occasionally	Sometimes	Often	Occasionally	Never	Never	Never	Sometimes	Never	Never	Never	Never	Sometimes	Occasionally	Occasionally	Never	Never	Never	Sometimes	Occasionally	Occasionally	Never	Occasionally	Occasionally	Never	Never	Often	Never	1	7	2	4
						2140	Occasionally	Sometimes	Never	Never	Never	Never	Never	Never	Occasionally	Never	Never	Sometimes	Often	Often	Never	Never	Occasionally	Never	Sometimes	Never	Occasionally	Sometimes	Sometimes	Sometimes	Occasionally	Never	Never	Never	Never	Occasionally	Occasionally	Occasionally	Never	Never	Never	Never	Sometimes	Sometimes	Never	4	8	6	5
					UPDRS_Part I
						visit_name	updrs_part_i_summary_score	code_upd101_intellectual_impairment	code_upd102_thought_disorder	code_upd103_depression	code_upd104_motivation
						0	0	0	0	0	0
						90	0	0	0	0	0
						180	NaN	NaN	NaN	NaN	NaN
						360	1	0	0	0	1
						530	NaN	NaN	NaN	NaN	NaN
						760	1	1	0	0	0
						1080	0	0	0	0	0
						1490	1	1	0	0	0
						1830	1	0	1	0	0
						2140	0	0	0	0	0
					UPDRS_Part II
						visit_name	updrs_part_ii_summary_score	code_upd105_speech	code_upd106_salivation	code_upd107_swallowing	code_upd108_handwriting	code_upd109_eating_tasks	code_upd110_dressing	code_upd111_hygiene	code_upd112_bed	code_upd113_falling	code_upd114_freezing_of_gait	code_upd115_walking	code_upd116_tremor	code_upd117_sensory_complaints
						0	6	1	1	0	1	0	0	0	0	0	0	1	1	1
						90	6	2	1	0	1	0	0	0	0	0	0	0	1	1
						180	NaN	NaN	NaN	NaN	NaN	NaN	NaN	NaN	NaN	NaN	NaN	NaN	NaN	NaN
						360	9	2	1	1	1	1	1	0	0	0	0	0	1	1
						530	NaN	NaN	NaN	NaN	NaN	NaN	NaN	NaN	NaN	NaN	NaN	NaN	NaN	NaN
						760	8	2	1	0	1	1	0	0	0	0	0	0	2	1
						1080	8	2	2	1	1	0	0	0	0	0	0	0	1	1
						1490	9	2	1	0	1	1	1	0	0	0	0	0	2	1
						1830	14	2	1	0	3	1	2	1	0	0	0	1	2	1
						2140	12	1	1	0	2	1	2	1	0	0	0	1	2	1
					UPDRS_Part III
						visit_name	updrs_part_iii_summary_score	code_upd118_speech	code_upd119_facial_expression	code_upd120a_rest_tremor_right_upper_extremity	code_upd120b_rest_tremor_left_upper_extremity	code_upd120c_rest_tremor_right_lower_extremity	code_upd120d_rest_tremor_left_lower_extremity	code_upd120e_rest_tremor_lip_or_jaw	code_upd121a_action_or_postural_tremor_right	code_upd121b_action_or_postural_tremor_left	code_upd122a_rigidity_neck	code_upd122b_rigidity_rt_upper_extremity	code_upd122c_rigidity_left_upper_extremity	code_upd122d_rigidity_rt_upper_extremity	code_upd122e_rigidity_left_upper_extremity	code_upd123a_right_finger_taps	code_upd123b_left_finger_taps	code_upd124a_right_hand_movements	code_upd124b_left_hand_movements	code_upd125a_pron_sup_movement_right_hand	code_upd125b_pron_sup_movement_left_hand	code_upd126a_right_leg_agility	code_upd126b_left_leg_agility	code_upd127_arising_from_chair	code_upd128_posture	code_upd129_gait	code_upd130_postural_stability	code_upd131_body_bradykinesia
						0	10	1	0	0	1	0	0	0	0	0	0	1	2	0	1	0	0	0	0	0	2	0	0	0	1	0	0	1
						90	11	1	1	0	1	0	0	0	1	1	0	0	1	0	1	0	1	0	1	0	1	0	0	0	0	0	0	1
						180	NaN	NaN	NaN	NaN	NaN	NaN	NaN	NaN	NaN	NaN	NaN	NaN	NaN	NaN	NaN	NaN	NaN	NaN	NaN	NaN	NaN	NaN	NaN	NaN	NaN	NaN	NaN	NaN
						360	8	1	0	0	2	0	0	0	1	1	0	0	0	0	1	0	1	0	1	0	0	0	0	0	0	0	0	0
						530	NaN	NaN	NaN	NaN	NaN	NaN	NaN	NaN	NaN	NaN	NaN	NaN	NaN	NaN	NaN	NaN	NaN	NaN	NaN	NaN	NaN	NaN	NaN	NaN	NaN	NaN	NaN	NaN
						760	21	1	1	0	1	0	0	0	1	2	0	1	0	1	0	2	1	1	2	1	2	1	1	0	2	0	0	0
						1080	18	1	1	0	1	0	0	0	0	1	1	0	2	0	2	0	1	0	1	1	2	0	2	0	1	0	0	1
						1490	14	1	1	0	1	0	0	0	1	2	1	0	0	1	1	0	1	0	1	0	2	0	0	0	0	0	0	1
						1830	29	1	2	0	2	0	0	0	1	2	2	2	2	2	3	1	2	1	2	1	2	0	0	0	0	0	0	1
						2140	27	1	1	0	1	0	0	0	1	1	2	2	2	1	2	0	1	1	3	1	3	0	0	0	2	0	0	2
					UPDRS_Part IV
						visit_name	updrs_part_iv_summary_score	code_upd132_time_spent_with_dyskinesias	code_upd133_functional_impact_of_dyskinesias	code_upd134_painful_dyskinesias	code_upd135_early_morning_dystonia	code_upd136_predictable_off	code_upd137_unpredictable_off	code_upd138_sudden_off	code_upd139_time_spent_in_the_off_state	code_upd140_anorexia	code_upd141_sleep_disturbances	code_upd142_symptomatic_orthostasis
						0	0	0	0	0	0	0	0	0	0	0	0	0
						90	0	0	0	0	0	0	0	0	0	0	0	0
						180	NaN	NaN	NaN	NaN	NaN	NaN	NaN	NaN	NaN	NaN	NaN	NaN
						360	1	0	0	0	0	0	0	0	0	0	0	1
						530	NaN	NaN	NaN	NaN	NaN	NaN	NaN	NaN	NaN	NaN	NaN	NaN
						760	3	0	0	0	0	0	1	0	1	1	0	0
						1080	3	0	0	0	0	0	1	0	1	1	0	0
						1490	1	0	0	0	0	0	0	0	0	1	0	0
						1830	1	0	0	0	0	0	0	0	0	1	0	0
						2140	0	0	0	0	0	0	0	0	0	0	0	0
11:121555252:A:T	p.E835D	Male	56-60	51-55
					SCOPA
						visit_name	scopa_cog1_verbal_recall	scopa_cog2_digit_span_backward	scopa_cog3_cube	scopa_cog4_count_backwards	scopa_cog5_months_backward	scopa_cog6_fist_edge_palm	scopa_cog7_semantic_fluency	scopa_cog8_dice	scopa_cog9_assembling_figures	scopa_cog10_delayed_recall	scopa_cog_total_score
						0	1	2	1	0	0	3	2	0	3	0	12
						90	NaN	NaN	NaN	NaN	NaN	NaN	NaN	NaN	NaN	NaN	NaN
						180	NaN	NaN	NaN	NaN	NaN	NaN	NaN	NaN	NaN	NaN	NaN
						360	NaN	NaN	NaN	NaN	NaN	NaN	NaN	NaN	NaN	NaN	NaN
						540	NaN	NaN	NaN	NaN	NaN	NaN	NaN	NaN	NaN	NaN	NaN
						710	NaN	NaN	NaN	NaN	NaN	NaN	NaN	NaN	NaN	NaN	NaN
						1090	NaN	NaN	NaN	NaN	NaN	NaN	NaN	NaN	NaN	NaN	NaN
					PDQ 39
						visit_name	pdq39_01_doing_leisure_activity	pdq39_02_looking_after_home	pdq39_03_carrying_shopping_bags	pdq39_04_walking_half_mile	pdq39_05_walking_100_yards	pdq39_06_getting_around_house	pdq39_07_getting_around_in_public	pdq39_08_need_someone_to_accompany	pdq39_09_worried_about_falling	pdq39_10_confined_to_house	pdq39_11_showering	pdq39_12_dressing	pdq39_13_buttons_and_shoelaces	pdq39_14_writing	pdq39_15_cutting_food	pdq39_16_spill_drink	pdq39_17_depressed	pdq39_18_lonely	pdq39_19_weepy	pdq39_20_angry	pdq39_21_anxious	pdq39_22_worried_about_future	pdq39_23_hide_pd_from_people	pdq39_24_avoid_eat_drink_in_public	pdq39_25_embarassed_in_public	pdq39_26_worried_about_reactions	pdq39_27_close_personal_relations	pdq39_28_support_from_spouse	pdq39_29_support_from_family	pdq39_30_sleep_in_day	pdq39_31_problem_with_concentration	pdq39_32_memory_is_failing	pdq39_33_hallucinations	pdq39_34_speaking	pdq39_35_unable_to_communicate	pdq39_36_felt_ignored	pdq39_37_muscle_cramps	pdq39_38_joint_pains	pdq39_39_hot_or_cold	pdq39_mobility_score	pdq39_adl_score	pdq39_emotional_score	pdq39_stigma_score
						0	Sometimes	Sometimes	Never	Never	Never	Sometimes	Sometimes	Often	Never	Sometimes	Never	Never	Sometimes	Sometimes	Sometimes	Never	Occasionally	Never	Never	Never	Never	Sometimes	Never	Never	Never	Never	Never	Never	Never	Occasionally	Occasionally	Occasionally	Never	Never	Never	Never	Never	Never	Never	13	6	3	0
						90	NaN	NaN	NaN	NaN	NaN	NaN	NaN	NaN	NaN	NaN	NaN	NaN	NaN	NaN	NaN	NaN	NaN	NaN	NaN	NaN	NaN	NaN	NaN	NaN	NaN	NaN	NaN	NaN	NaN	NaN	NaN	NaN	NaN	NaN	NaN	NaN	NaN	NaN	NaN	NaN	NaN	NaN	NaN
						180	NaN	NaN	NaN	NaN	NaN	NaN	NaN	NaN	NaN	NaN	NaN	NaN	NaN	NaN	NaN	NaN	NaN	NaN	NaN	NaN	NaN	NaN	NaN	NaN	NaN	NaN	NaN	NaN	NaN	NaN	NaN	NaN	NaN	NaN	NaN	NaN	NaN	NaN	NaN	NaN	NaN	NaN	NaN
						360	Sometimes	Often	Never	Sometimes	Sometimes	Sometimes	Sometimes	Sometimes	Never	Always or cannot do at all	Occasionally	Sometimes	Sometimes	Sometimes	Occasionally	Sometimes	Sometimes	Occasionally	Occasionally	Occasionally	Sometimes	Sometimes	Occasionally	Occasionally	Occasionally	Sometimes	Occasionally	Occasionally	Occasionally	Sometimes	Sometimes	Sometimes	Occasionally	Sometimes	Sometimes	Occasionally	Sometimes	Occasionally	Occasionally	19	10	9	5
						540	NaN	NaN	NaN	NaN	NaN	NaN	NaN	NaN	NaN	NaN	NaN	NaN	NaN	NaN	NaN	NaN	NaN	NaN	NaN	NaN	NaN	NaN	NaN	NaN	NaN	NaN	NaN	NaN	NaN	NaN	NaN	NaN	NaN	NaN	NaN	NaN	NaN	NaN	NaN	NaN	NaN	NaN	NaN
						710	Sometimes	Always or cannot do at all	Often	Often	Occasionally	Often	Often	Sometimes	Sometimes	Often	Sometimes	Often	Often	Often	Never	Occasionally	Often	Sometimes	Never	Never	Often	Always or cannot do at all	Never	Sometimes	Sometimes	Never	Sometimes	Never	Never	Never	Sometimes	Often	Never	Sometimes	Sometimes	Sometimes	Sometimes	Sometimes	Never	26	12	12	4
						1090	Always or cannot do at all	Always or cannot do at all	Always or cannot do at all	Always or cannot do at all	Often	Always or cannot do at all	Always or cannot do at all	Always or cannot do at all	Always or cannot do at all	Always or cannot do at all	Always or cannot do at all	Always or cannot do at all	Always or cannot do at all	Always or cannot do at all	Always or cannot do at all	Often	Sometimes	Sometimes	Occasionally	Sometimes	Never	Always or cannot do at all	Always or cannot do at all	Sometimes	Never	Never	Never	Never	Never	Always or cannot do at all	Always or cannot do at all	Always or cannot do at all	Never	Occasionally	Sometimes	Sometimes	Sometimes	Always or cannot do at all	Never	39	23	11	6
					UPDRS_Part I
						visit_name	updrs_part_i_summary_score	code_upd101_intellectual_impairment	code_upd102_thought_disorder	code_upd103_depression	code_upd104_motivation
						0	3	1	0	1	1
						90	3	1	0	1	1
						180	NaN	NaN	NaN	NaN	NaN
						360	6	2	2	1	1
						540	NaN	NaN	NaN	NaN	NaN
						710	4	2	0	1	1
						1090	11	3	3	2	3
					UPDRS_Part II
						visit_name	updrs_part_ii_summary_score	code_upd105_speech	code_upd106_salivation	code_upd107_swallowing	code_upd108_handwriting	code_upd109_eating_tasks	code_upd110_dressing	code_upd111_hygiene	code_upd112_bed	code_upd113_falling	code_upd114_freezing_of_gait	code_upd115_walking	code_upd116_tremor	code_upd117_sensory_complaints
						0	11	2	1	0	3	1	2	0	1	1	0	0	0	0
						90	10	2	1	0	3	1	1	0	1	0	0	1	0	0
						180	NaN	NaN	NaN	NaN	NaN	NaN	NaN	NaN	NaN	NaN	NaN	NaN	NaN	NaN
						360	11	2	1	0	3	1	1	0	1	0	0	2	0	0
						540	NaN	NaN	NaN	NaN	NaN	NaN	NaN	NaN	NaN	NaN	NaN	NaN	NaN	NaN
						710	15	1	2	0	3	1	2	1	1	1	1	1	0	1
						1090	28	3	2	0	3	3	3	3	3	0	2	2	2	2
					UPDRS_Part III
						visit_name	updrs_part_iii_summary_score	code_upd118_speech	code_upd119_facial_expression	code_upd120a_rest_tremor_right_upper_extremity	code_upd120b_rest_tremor_left_upper_extremity	code_upd120c_rest_tremor_right_lower_extremity	code_upd120d_rest_tremor_left_lower_extremity	code_upd120e_rest_tremor_lip_or_jaw	code_upd121a_action_or_postural_tremor_right	code_upd121b_action_or_postural_tremor_left	code_upd122a_rigidity_neck	code_upd122b_rigidity_rt_upper_extremity	code_upd122c_rigidity_left_upper_extremity	code_upd122d_rigidity_rt_upper_extremity	code_upd122e_rigidity_left_upper_extremity	code_upd123a_right_finger_taps	code_upd123b_left_finger_taps	code_upd124a_right_hand_movements	code_upd124b_left_hand_movements	code_upd125a_pron_sup_movement_right_hand	code_upd125b_pron_sup_movement_left_hand	code_upd126a_right_leg_agility	code_upd126b_left_leg_agility	code_upd127_arising_from_chair	code_upd128_posture	code_upd129_gait	code_upd130_postural_stability	code_upd131_body_bradykinesia
						0	31	1	0	0	0	0	0	0	1	1	2	2	1	2	1	2	2	2	2	2	2	2	2	0	1	1	0	2
						90	30	1	1	0	0	0	0	0	1	1	2	2	1	2	2	2	1	2	1	2	2	1	1	0	1	1	1	2
						180	NaN	NaN	NaN	NaN	NaN	NaN	NaN	NaN	NaN	NaN	NaN	NaN	NaN	NaN	NaN	NaN	NaN	NaN	NaN	NaN	NaN	NaN	NaN	NaN	NaN	NaN	NaN	NaN
						360	29	1	1	0	0	0	0	0	1	1	1	1	1	1	2	2	2	2	2	2	2	1	1	0	1	1	1	2
						540	NaN	NaN	NaN	NaN	NaN	NaN	NaN	NaN	NaN	NaN	NaN	NaN	NaN	NaN	NaN	NaN	NaN	NaN	NaN	NaN	NaN	NaN	NaN	NaN	NaN	NaN	NaN	NaN
						710	52	2	2	0	0	0	0	0	1	0	2	3	2	2	3	3	3	3	3	3	3	3	3	2	2	2	2	3
						1090	61	2	3	0	0	0	0	0	0	0	3	3	3	2	2	4	4	4	4	4	4	3	3	4	2	2	2	3
					UPDRS_Part IV
						visit_name	updrs_part_iv_summary_score	code_upd132_time_spent_with_dyskinesias	code_upd133_functional_impact_of_dyskinesias	code_upd134_painful_dyskinesias	code_upd135_early_morning_dystonia	code_upd136_predictable_off	code_upd137_unpredictable_off	code_upd138_sudden_off	code_upd139_time_spent_in_the_off_state	code_upd140_anorexia	code_upd141_sleep_disturbances	code_upd142_symptomatic_orthostasis
						0	2	0	0	0	0	0	1	0	1	0	0	0
						90	2	0	0	0	0	0	1	0	1	0	0	0
						180	NaN	NaN	NaN	NaN	NaN	NaN	NaN	NaN	NaN	NaN	NaN	NaN
						360	0	0	0	0	0	0	0	0	0	0	0	0
						540	NaN	NaN	NaN	NaN	NaN	NaN	NaN	NaN	NaN	NaN	NaN	NaN
						710	2	0	0	0	0	0	0	0	0	0	1	1
						1090	4	0	0	0	0	1	0	0	2	0	1	0
11:121577335:G:A	p.R1172H	Male	61-65	NA
					MDS_UPDRS_Part_I
						visit_name	code_upd2101_cognitive_impairment	code_upd2102_hallucinations_and_psychosis	code_upd2103_depressed_mood	code_upd2104_anxious_mood	code_upd2105_apathy	code_upd2106_dopamine_dysregulation_syndrome_features
						baseline	0	0	0	0	0	0
					MDS_UPDRS_Part_III
						visit_name	mds_updrs_part_iii_summary_score	upd23a_medication_for_pd	upd23b_clinical_state_on_medication	code_upd2301_speech_problems	code_upd2302_facial_expression	code_upd2303a_rigidity_neck	code_upd2303b_rigidity_rt_upper_extremity	code_upd2303c_rigidity_left_upper_extremity	code_upd2303d_rigidity_rt_lower_extremity	code_upd2303e_rigidity_left_lower_extremity	code_upd2304a_right_finger_tapping	code_upd2304b_left_finger_tapping	code_upd2305a_right_hand_movements	code_upd2305b_left_hand_movements	code_upd2306a_pron_sup_movement_right_hand	code_upd2306b_pron_sup_movement_left_hand	code_upd2307a_right_toe_tapping	code_upd2307b_left_toe_tapping	code_upd2308a_right_leg_agility	code_upd2308b_left_leg_agility	code_upd2309_arising_from_chair	code_upd2310_gait	code_upd2311_freezing_of_gait	code_upd2312_postural_stability	code_upd2313_posture	code_upd2314_body_bradykinesia	code_upd2315a_postural_tremor_of_right_hand	code_upd2315b_postural_tremor_of_left_hand	code_upd2316a_kinetic_tremor_of_right_hand	code_upd2316b_kinetic_tremor_of_left_hand	code_upd2317a_rest_tremor_amplitude_right_upper_extremity	code_upd2317b_rest_tremor_amplitude_left_upper_extremity	code_upd2317c_rest_tremor_amplitude_right_lower_extremity	code_upd2317d_rest_tremor_amplitude_left_lower_extremity	code_upd2317e_rest_tremor_amplitude_lip_or_jaw	code_upd2318_consistency_of_rest_tremor	upd23c_on_levodopa	upd23c1_min_since_last_levodopa
						baseline	25	Yes	ON	0	1	0	1	0	0	0	2	1	2	2	1	0	3	2	2	2	0	1	0	0	1	2	0	0	0	0	1	0	0	0	0	1	Yes	227
					MOCA
						visit_name	moca_total_score	moca_visuospatial_executive_subscore	moca_naming_subscore	moca_attention_digits_subscore	moca11_attention_vigilance	moca12_attention_serial_7s	moca13_sentence_repetition	moca15_verbal_fluency	moca_language_subscore	moca_abstraction_subscore	moca_delayed_recall_subscore	moca_orientation_subscore	moca_attention_subscore
						baseline	26	4	3	2	1	3	1	1	2	2	3	6	6
*, The data dictionary was reported at the following link: https://github.com/GP2code/GP2-Data-Dictionary
[truncated: 30 more columns]
