# Supplementary material for: Is SORL1 a common genetic target across neurodegenerative diseases?: A multi-ancestry biobank scale assessment
Source: medRxiv. 2026 Feb 2:2026.01.24.26344530. Originally published 2026 Jan 30. Preprint. [Version 2] doi: 10.64898/2026.01.24.26344530 (PMC12870714; doi:10.64898/2026.01.24.26344530)
Supplement: Supplement 6 [file media-6.xlsx]

## Sheet: Supplementary Table 5
Supplementary Table 5 - Rare, predicted-damaging SORL1 variants (loss-of-function or missense with CADD > 20 and gnomAD v4.1 allele frequency < 1%) identified in informative families
Ancestry	Variant_Id	Chr	Start	End	Ref	Alt	Gene.refGene	Func.refGene	ExonicFunc.refGene	AAChange.refGene	CADD_phred	is_LOF	is_mis	max_AF	gnomad41_exome_AF	gnomad41_exome_AF_raw	gnomad41_exome_AF_XX	gnomad41_exome_AF_XY	gnomad41_exome_AF_grpmax	gnomad41_exome_AF_afr	gnomad41_exome_AF_amr	gnomad41_exome_AF_asj	gnomad41_exome_AF_eas	gnomad41_exome_AF_fin	gnomad41_exome_AF_mid	gnomad41_exome_AF_nfe	gnomad41_exome_AF_remaining	gnomad41_exome_AF_sas	gnomad41_genome_AF	gnomad41_genome_AF_raw	gnomad41_genome_AF_XX	gnomad41_genome_AF_XY	gnomad41_genome_AF_grpmax	gnomad41_genome_AF_afr	gnomad41_genome_AF_ami	gnomad41_genome_AF_amr	gnomad41_genome_AF_asj	gnomad41_genome_AF_eas	gnomad41_genome_AF_fin	gnomad41_genome_AF_mid	gnomad41_genome_AF_nfe	gnomad41_genome_AF_remaining	gnomad41_genome_AF_sas	n_families	n_samples_nonmissing	n_PD	n_ctrl	n_samples_carrier_total	n_samples_carrier_PD
AFR	chr11:121452467:C:G	11	121452467	121452467	C	G	SORL1	exonic	nonsynonymous SNV	SORL1:NM_003105:exon1:c.C136G:p.R46G	22.8	FALSE	TRUE	0.0033	7.676e-05	8.551e-05	9.302e-05	5.998e-05	0.0033	0.0033	0.0003	0	0	0	0	9.426e-07	7.15e-05	1.323e-05	0.0008	0.0008	0.0008	0.0007	0.0027	0.0027	0	6.539e-05	0	0	0	0	0	0	0	1	2	2	0	0	0
AFR	chr11:121452483:T:G	11	121452483	121452483	T	G	SORL1	exonic	nonsynonymous SNV	SORL1:NM_003105:exon1:c.T152G:p.V51G	23.3	FALSE	TRUE	2.415e-05	.	.	.	.	.	.	.	.	.	.	.	.	.	.	6.577e-06	6.569e-06	1.286e-05	0	2.415e-05	2.415e-05	0	0	0	0	0	0	0	0	0	1	2	2	0	0	0
AFR	chr11:121452582:C:T	11	121452582	121452582	C	T	SORL1	exonic	nonsynonymous SNV	SORL1:NM_003105:exon1:c.C251T:p.A84V	20.5	FALSE	TRUE	0	0	7.525e-06	0	0	.	0	0	0	0	0	0	0	0	0	.	.	.	.	.	.	.	.	.	.	.	.	.	.	.	1	2	2	0	0	0
AFR	chr11:121478137:A:G	11	121478137	121478137	A	G	SORL1	exonic	nonsynonymous SNV	SORL1:NM_003105:exon3:c.A422G:p.Y141C	26.9	FALSE	TRUE	1.368e-06	1.368e-06	1.368e-06	1.361e-06	1.375e-06	1.799e-06	0	0	0	0	0	0	1.799e-06	0	0	.	.	.	.	.	.	.	.	.	.	.	.	.	.	.	1	2	2	0	0	0
AFR	chr11:121488137:C:T	11	121488137	121488137	C	T	SORL1	exonic	nonsynonymous SNV	SORL1:NM_003105:exon4:c.C634T:p.H212Y	25.4	FALSE	TRUE	6.84e-07	6.84e-07	6.84e-07	1.361e-06	0	8.993e-07	0	0	0	0	0	0	8.993e-07	0	0	.	.	.	.	.	.	.	.	.	.	.	.	.	.	.	1	2	2	0	0	0
AFR	chr11:121496891:C:A	11	121496891	121496891	C	A	SORL1	exonic	nonsynonymous SNV	SORL1:NM_003105:exon6:c.C781A:p.P261T	24.7	FALSE	TRUE	2.996e-05	6.849e-07	5.472e-06	1.363e-06	0	2.996e-05	2.996e-05	0	0	0	0	0	0	0	0	6.594e-06	1.314e-05	1.29e-05	0	2.421e-05	2.421e-05	0	0	0	0	0	0	0	0	0	1	2	2	0	0	0
AFR	chr11:121497017:C:T	11	121497017	121497017	C	T	SORL1	exonic	nonsynonymous SNV	SORL1:NM_003105:exon6:c.C907T:p.R303W	29.4	FALSE	TRUE	9.031e-05	9.031e-05	9.098e-05	0.0001	7.976e-05	0.0001	5.975e-05	0	0	0	0	0	0.0001	9.936e-05	1.159e-05	5.919e-05	5.912e-05	6.428e-05	5.385e-05	0.0001	2.417e-05	0	0	0	0	0	0	0.0001	0	0	1	2	2	0	0	0
AFR	chr11:121513087:A:G	11	121513087	121513087	A	G	SORL1	exonic	nonsynonymous SNV	SORL1:NM_003105:exon7:c.A1024G:p.T342A	25.8	FALSE	TRUE	NA	.	.	.	.	.	.	.	.	.	.	.	.	.	.	.	.	.	.	.	.	.	.	.	.	.	.	.	.	.	1	2	2	0	0	0
AFR	chr11:121514164:G:A	11	121514164	121514164	G	A	SORL1	exonic	nonsynonymous SNV	SORL1:NM_003105:exon8:c.G1054A:p.A352T	32	FALSE	TRUE	8.982e-05	6.161e-06	6.156e-06	4.087e-06	8.257e-06	8.982e-05	8.982e-05	0	0	0	0	0	3.598e-06	3.314e-05	0	1.972e-05	1.97e-05	1.285e-05	2.691e-05	7.243e-05	7.243e-05	0	0	0	0	0	0	0	0	0	1	2	2	0	0	0
AFR	chr11:121514173:T:G	11	121514173	121514173	T	G	SORL1	exonic	nonsynonymous SNV	SORL1:NM_003105:exon8:c.T1063G:p.S355A	22.6	FALSE	TRUE	2.412e-05	6.843e-07	6.84e-07	1.362e-06	0	.	0	0	0	0	0	0	0	1.656e-05	0	6.569e-06	6.566e-06	1.284e-05	0	2.412e-05	2.412e-05	0	0	0	0	0	0	0	0	0	1	2	2	0	0	0
AFR	chr11:121514275:G:T	11	121514275	121514275	G	T	SORL1	exonic	nonsynonymous SNV	SORL1:NM_003105:exon8:c.G1165T:p.V389L	21.7	FALSE	TRUE	0.0009	1.915e-05	1.915e-05	1.633e-05	2.2e-05	0.0007	0.0007	2.236e-05	0	0	0	0	0	1.656e-05	3.478e-05	0.0002	0.0002	0.0002	0.0002	0.0009	0.0009	0	0	0	0	0	0	0	0	0	1	2	2	0	0	0
AFR	chr11:121520744:G:A	11	121520744	121520744	G	A	SORL1	exonic	nonsynonymous SNV	SORL1:NM_003105:exon9:c.G1299A:p.M433I	21.4	FALSE	TRUE	2.99e-05	6.847e-07	6.841e-07	0	1.376e-06	2.99e-05	2.99e-05	0	0	0	0	0	0	0	0	6.571e-06	6.567e-06	1.285e-05	0	2.413e-05	2.413e-05	0	0	0	0	0	0	0	0	0	1	2	2	0	0	0
AFR	chr11:121522658:C:T	11	121522658	121522658	C	T	SORL1	exonic	nonsynonymous SNV	SORL1:NM_003105:exon10:c.C1477T:p.P493S	25.7	FALSE	TRUE	NA	.	.	.	.	.	.	.	.	.	.	.	.	.	.	.	.	.	.	.	.	.	.	.	.	.	.	.	.	.	1	2	2	0	0	0
AFR	chr11:121532527:C:G	11	121532527	121532527	C	G	SORL1	exonic	nonsynonymous SNV	SORL1:NM_003105:exon12:c.C1660G:p.Q554E	24.7	FALSE	TRUE	0.0008	2.052e-05	2.052e-05	2.314e-05	1.788e-05	0.0008	0.0008	0	0	0	0	0	8.993e-07	4.967e-05	0	0.0002	0.0002	0.0002	0.0003	0.0008	0.0008	0	6.542e-05	0	0	0	0	0	0.0005	0	1	2	2	0	0	0
AFR	chr11:121545336:G:A	11	121545336	121545336	G	A	SORL1	exonic	nonsynonymous SNV	SORL1:NM_003105:exon14:c.G1958A:p.R653Q	32	FALSE	TRUE	0.0001	4.788e-06	4.788e-06	4.084e-06	5.5e-06	2.987e-05	2.987e-05	2.236e-05	0	0	0	0	3.597e-06	1.656e-05	0	3.286e-05	3.284e-05	2.569e-05	4.036e-05	0.0001	0.0001	0	0	0	0	0	0	0	0	0	1	2	2	0	0	0
AFR	chr11:121554032:C:T	11	121554032	121554032	C	T	SORL1	exonic	nonsynonymous SNV	SORL1:NM_003105:exon17:c.C2362T:p.R788W	27.8	FALSE	TRUE	0.0003	3.215e-05	3.215e-05	3.403e-05	3.025e-05	0.0002	0.0002	2.236e-05	0	2.519e-05	0	0	2.518e-05	6.623e-05	6.956e-05	9.198e-05	9.193e-05	8.992e-05	9.414e-05	0.0003	0.0003	0	6.543e-05	0	0	0	0	1.47e-05	0	0	1	2	2	0	0	0
AFR	chr11:121557372:G:A	11	121557372	121557372	G	A	SORL1	exonic	nonsynonymous SNV	SORL1:NM_003105:exon19:c.G2630A:p.R877H	21.6	FALSE	TRUE	2.987e-05	2.668e-05	2.805e-05	2.723e-05	2.613e-05	0.0002	2.987e-05	0	3.826e-05	0	0	0.0002	2.788e-05	0	5.797e-05	1.315e-05	1.313e-05	1.285e-05	1.346e-05	2.415e-05	2.415e-05	0	0	0	0	0	0	1.47e-05	0	0	1	2	2	0	0	0
AFR	chr11:121558761:G:A	11	121558761	121558761	G	A	SORL1	exonic	nonsynonymous SNV	SORL1:NM_003105:exon20:c.G2834A:p.R945Q	31	FALSE	TRUE	0.0001	9.235e-05	9.235e-05	0.0001	7.975e-05	0.0023	0.0001	0.0023	3.826e-05	2.519e-05	0	0.0002	1.799e-05	6.623e-05	2.319e-05	5.259e-05	5.253e-05	1.285e-05	9.423e-05	0.0003	9.656e-05	0	0.0003	0	0	0	0	0	0	0	1	2	2	0	0	0
AFR	chr11:121583502:G:A	11	121583502	121583502	G	A	SORL1	exonic	nonsynonymous SNV	SORL1:NM_003105:exon26:c.G3625A:p.G1209R	25.5	FALSE	TRUE	1.096e-05	1.096e-05	1.231e-05	8.176e-06	1.376e-05	1.26e-05	0	0	0	0	0	0	1.26e-05	1.658e-05	1.162e-05	6.574e-06	6.567e-06	1.285e-05	0	1.471e-05	0	0	0	0	0	0	0	1.471e-05	0	0	1	2	2	0	0	0
AFR	chr11:121583553:G:C	11	121583553	121583553	G	C	SORL1	exonic	nonsynonymous SNV	SORL1:NM_003105:exon26:c.G3676C:p.D1226H	31	FALSE	TRUE	NA	.	.	.	.	.	.	.	.	.	.	.	.	.	.	.	.	.	.	.	.	.	.	.	.	.	.	.	.	.	1	2	2	0	0	0
AFR	chr11:121590097:G:A	11	121590097	121590097	G	A	SORL1	exonic	nonsynonymous SNV	SORL1:NM_003105:exon30:c.G4136A:p.G1379D	25.3	FALSE	TRUE	0.0013	6.362e-05	6.362e-05	8.167e-05	4.538e-05	0.0013	0.0013	2.236e-05	0	0	0	0	3.417e-05	0.0002	0	0.0004	0.0004	0.0004	0.0004	0.0012	0.0012	0	0.0001	0	0	0	0	7.35e-05	0.0005	0	1	2	2	0	0	0
AFR	chr11:121595670:C:T	11	121595670	121595670	C	T	SORL1	exonic	stopgain	SORL1:NM_003105:exon32:c.C4417T:p.R1473X	38	TRUE	FALSE	2.054e-06	2.054e-06	2.052e-06	4.086e-06	0	2.699e-06	0	0	0	0	0	0	2.699e-06	0	0	.	.	.	.	.	.	.	.	.	.	.	.	.	.	.	1	2	2	0	0	0
AFR	chr11:121595730:G:A	11	121595730	121595730	G	A	SORL1	exonic	nonsynonymous SNV	SORL1:NM_003105:exon32:c.G4477A:p.G1493S	28.5	FALSE	TRUE	5.974e-05	4.447e-05	4.446e-05	4.084e-05	4.813e-05	0.0002	5.974e-05	0.0002	0	0.0001	0	0	3.777e-05	0	9.275e-05	2.628e-05	2.627e-05	1.285e-05	4.035e-05	4.41e-05	2.413e-05	0	0	0	0	0	0	4.41e-05	0	0	1	2	2	0	0	0
AFR	chr11:121604202:G:A	11	121604202	121604202	G	A	SORL1	exonic	nonsynonymous SNV	SORL1:NM_003105:exon33:c.G4529A:p.S1510N	23.2	FALSE	TRUE	4.824e-05	6.841e-07	1.368e-06	0	1.375e-06	2.987e-05	2.987e-05	0	0	0	0	0	0	0	0	1.314e-05	1.313e-05	0	2.689e-05	4.824e-05	4.824e-05	0	0	0	0	0	0	0	0	0	1	2	2	0	0	0
AFR	chr11:121604279:G:A	11	121604279	121604279	G	A	SORL1	exonic	nonsynonymous SNV	SORL1:NM_003105:exon33:c.G4606A:p.G1536S	26.2	FALSE	TRUE	0.0001	0.0001	0.0001	0.0001	0.0001	4.047e-05	0	2.236e-05	0.0038	0	0	0	4.047e-05	0.0003	2.319e-05	0.0001	0.0001	7.709e-05	0.0001	0.0002	0	0	0	0.0035	0	0	0	2.94e-05	0.0005	0.0002	1	2	2	0	0	0
AFR	chr11:121605127:T:C	11	121605127	121605127	T	C	SORL1	exonic	nonsynonymous SNV	SORL1:NM_003105:exon34:c.T4666C:p.Y1556H	27	FALSE	TRUE	NA	.	.	.	.	.	.	.	.	.	.	.	.	.	.	.	.	.	.	.	.	.	.	.	.	.	.	.	.	.	1	2	2	0	0	0
AFR	chr11:121605150:G:C	11	121605150	121605150	G	C	SORL1	exonic	nonsynonymous SNV	SORL1:NM_003105:exon34:c.G4689C:p.W1563C	32	FALSE	TRUE	0.0004	0.0004	0.0004	0.0003	0.0004	0.0016	8.967e-05	0.0003	0.001	0	1.872e-05	0.0016	0.0004	0.0004	0.0008	0.0003	0.0003	0.0003	0.0004	0.0006	2.406e-05	0	0.0001	0.0023	0	0	0	0.0006	0.0009	0.0002	1	2	2	0	0	0
AFR	chr11:121614877:A:G	11	121614877	121614877	A	G	SORL1	exonic	nonsynonymous SNV	SORL1:NM_003105:exon41:c.A5426G:p.N1809S	22.6	FALSE	TRUE	0.001	0.001	0.001	0.001	0.0009	0.0011	0.0002	0.0002	0	0.0001	0.0018	0	0.0011	0.0009	0.0002	0.0008	0.0008	0.0009	0.0007	0.001	0.0004	0	0.0002	0	0.0004	0.0031	0	0.001	0.0009	0	1	2	2	0	0	0
AFR	chr11:121615010:C:G	11	121615010	121615010	C	G	SORL1	exonic	nonsynonymous SNV	SORL1:NM_003105:exon41:c.C5559G:p.I1853M	20.8	FALSE	TRUE	0.0004	6.163e-06	6.156e-06	8.177e-06	4.13e-06	0.0002	0.0002	0	0	0	0	0	0	1.658e-05	0	0.0001	0.0001	7.708e-05	0.0001	0.0004	0.0004	0	0	0	0	0	0	0	0	0	1	2	2	0	0	0
AFR	chr11:121618856:C:T	11	121618856	121618856	C	T	SORL1	exonic	nonsynonymous SNV	SORL1:NM_003105:exon42:c.C5687T:p.T1896M	26.2	FALSE	TRUE	9.653e-05	1.3e-05	1.3e-05	1.361e-05	1.238e-05	8.962e-05	8.962e-05	0	0	0	0	0	1.349e-05	1.656e-05	0	3.942e-05	3.94e-05	3.854e-05	4.035e-05	9.653e-05	9.653e-05	0	0	0	0	0	0	2.94e-05	0	0	1	2	2	0	0	0
AFR	chr11:121619892:C:A	11	121619892	121619892	C	A	SORL1	exonic	nonsynonymous SNV	SORL1:NM_003105:exon43:c.C5864A:p.P1955Q	25.1	FALSE	TRUE	4.831e-05	6.842e-07	6.84e-07	1.361e-06	0	2.988e-05	2.988e-05	0	0	0	0	0	0	0	0	1.315e-05	1.314e-05	2.571e-05	0	4.831e-05	4.831e-05	0	0	0	0	0	0	0	0	0	1	2	2	0	0	0
AFR	chr11:121621140:T:C	11	121621140	121621140	T	C	SORL1	exonic	nonsynonymous SNV	SORL1:NM_003105:exon44:c.T5966C:p.V1989A	23.4	FALSE	TRUE	0.0009	1.984e-05	1.984e-05	2.042e-05	1.925e-05	0.0008	0.0008	2.236e-05	0	0	0	0	0	1.656e-05	0	0.0002	0.0002	0.0003	0.0002	0.0009	0.0009	0	0	0	0	0	0	0	0.0005	0	1	2	2	0	0	0
AFR	chr11:121621151:C:T	11	121621151	121621151	C	T	SORL1	exonic	nonsynonymous SNV	SORL1:NM_003105:exon44:c.C5977T:p.L1993F	21.3	FALSE	TRUE	0.0019	6.841e-05	6.84e-05	6.807e-05	6.876e-05	0.0019	0.0019	0.0004	0	0	0	0	1.439e-05	1.656e-05	0	0.0006	0.0006	0.0006	0.0007	0.0021	0.0016	0	0.0021	0	0	0	0	1.47e-05	0	0	1	2	2	0	0	0
AFR	chr11:121622203:A:G	11	121622203	121622203	A	G	SORL1	exonic	nonsynonymous SNV	SORL1:NM_003105:exon45:c.A6106G:p.N2036D	21.2	FALSE	TRUE	0.0003	6.164e-06	6.156e-06	8.177e-06	4.13e-06	0.0002	0.0002	2.24e-05	0	0	0	0	9e-07	0	0	8.535e-05	8.53e-05	0.0001	6.713e-05	0.0003	0.0003	0	6.536e-05	0	0	0	0	0	0	0	1	2	2	0	0	0
AFR	chr11:121622209:C:G	11	121622209	121622209	C	G	SORL1	exonic	nonsynonymous SNV	SORL1:NM_003105:exon45:c.C6112G:p.H2038D	25.7	FALSE	TRUE	9.625e-05	4.177e-05	4.173e-05	3.952e-05	4.404e-05	0.0003	2.99e-05	0.0002	0	0	0	0.0003	4.05e-05	4.971e-05	0	9.195e-05	9.844e-05	0.0001	8.06e-05	0.0005	9.625e-05	0	0.0005	0	0	0	0	4.411e-05	0	0	1	2	2	0	0	0
AFR	chr11:121622262:A:C	11	121622262	121622262	A	C	SORL1	exonic	nonsynonymous SNV	SORL1:NM_003105:exon45:c.A6165C:p.E2055D	22.6	FALSE	TRUE	NA	.	.	.	.	.	.	.	.	.	.	.	.	.	.	.	.	.	.	.	.	.	.	.	.	.	.	.	.	.	1	2	2	0	0	0
AFR	chr11:121627591:C:T	11	121627591	121627591	C	T	SORL1	exonic	nonsynonymous SNV	SORL1:NM_003105:exon47:c.C6401T:p.T2134M	23.4	FALSE	TRUE	0.0008	0.0008	0.0008	0.0008	0.0007	0.0009	0.0004	4.472e-05	3.826e-05	2.519e-05	3.746e-05	0	0.0009	0.0007	1.159e-05	0.0005	0.0005	0.0006	0.0004	0.0008	0.0005	0	6.533e-05	0	0.0002	0	0	0.0008	0.0005	0	1	2	2	0	0	0
AFR	chr11:121627740:G:A	11	121627740	121627740	G	A	SORL1	exonic	nonsynonymous SNV	SORL1:NM_003105:exon47:c.G6550A:p.A2184T	27.4	FALSE	TRUE	0.0005	8.895e-06	8.893e-06	1.225e-05	5.502e-06	0.0002	0.0002	0	0	0	0	0	5.396e-06	1.656e-05	0	0.0001	0.0001	0.0002	0.0001	0.0005	0.0005	0	0	0	0	0	0	1.47e-05	0	0	1	2	2	0	0	0
AJ	chr11:121496874:T:C	11	121496874	121496874	T	C	SORL1	exonic	nonsynonymous SNV	SORL1:NM_003105:exon6:c.T764C:p.I255T	22.8	FALSE	TRUE	2.785e-06	2.785e-06	2.736e-06	4.148e-06	1.402e-06	0.0002	0	0	0	0	0	0.0002	9.083e-07	1.689e-05	1.218e-05	.	.	.	.	.	.	.	.	.	.	.	.	.	.	.	5	12	12	0	0	0
AJ	chr11:121520701:G:C	11	121520701	121520701	G	C	SORL1	exonic	nonsynonymous SNV	SORL1:NM_003105:exon9:c.G1256C:p.G419A	27.2	FALSE	TRUE	NA	.	.	.	.	.	.	.	.	.	.	.	.	.	.	.	.	.	.	.	.	.	.	.	.	.	.	.	.	.	5	12	12	0	0	0
AJ	chr11:121545276:G:A	11	121545276	121545276	G	A	SORL1	exonic	stopgain	SORL1:NM_003105:exon14:c.G1898A:p.W633X	41	TRUE	FALSE	NA	.	.	.	.	.	.	.	.	.	.	.	.	.	.	.	.	.	.	.	.	.	.	.	.	.	.	.	.	.	5	12	12	0	0	0
AJ	chr11:121570228:T:C	11	121570228	121570228	T	C	SORL1	exonic	nonsynonymous SNV	SORL1:NM_003105:exon23:c.T3295C:p.F1099L	20.4	FALSE	TRUE	0.01	0.01	0.01	0.0103	0.0097	0.0116	0.0016	0.0059	0.0022	2.519e-05	0.0143	0.0024	0.0116	0.0083	0.0006	0.0075	0.0076	0.0077	0.0073	0.0113	0.0025	0.0022	0.006	0.0006	0	0.0157	0.0034	0.0113	0.0052	0.0004	5	12	12	0	0	0
AJ	chr11:121588061:C:T	11	121588061	121588061	C	T	SORL1	exonic	nonsynonymous SNV	SORL1:NM_003105:exon28:c.C3856T:p.R1286C	33	FALSE	TRUE	1.026e-05	1.026e-05	1.026e-05	9.531e-06	1.1e-05	5.976e-05	5.976e-05	0	0	0	0	0	1.079e-05	1.657e-05	0	6.572e-06	6.567e-06	1.285e-05	0	2.414e-05	2.414e-05	0	0	0	0	0	0	0	0	0	5	12	12	0	0	0
AJ	chr11:121595701:C:T	11	121595701	121595701	C	T	SORL1	exonic	nonsynonymous SNV	SORL1:NM_003105:exon32:c.C4448T:p.T1483M	22.5	FALSE	TRUE	0.0015	0.0001	0.0001	0.0001	0.0001	0.0009	5.975e-05	0.0002	0.0015	0.0009	0	0.0002	5.306e-05	0.0002	0.0002	0.0001	0.0001	0.0002	9.395e-05	0.0017	2.405e-05	0	0.0001	0.0014	0.0017	0	0	5.879e-05	0.0005	0	5	12	12	0	0	0
AJ	chr11:121604279:G:A	11	121604279	121604279	G	A	SORL1	exonic	nonsynonymous SNV	SORL1:NM_003105:exon33:c.G4606A:p.G1536S	26.2	FALSE	TRUE	0.0038	0.0001	0.0001	0.0001	0.0001	4.047e-05	0	2.236e-05	0.0038	0	0	0	4.047e-05	0.0003	2.319e-05	0.0001	0.0001	7.709e-05	0.0001	0.0002	0	0	0	0.0035	0	0	0	2.94e-05	0.0005	0.0002	5	12	12	0	1	1
AJ	chr11:121605150:G:C	11	121605150	121605150	G	C	SORL1	exonic	nonsynonymous SNV	SORL1:NM_003105:exon34:c.G4689C:p.W1563C	32	FALSE	TRUE	0.0023	0.0004	0.0004	0.0003	0.0004	0.0016	8.967e-05	0.0003	0.001	0	1.872e-05	0.0016	0.0004	0.0004	0.0008	0.0003	0.0003	0.0003	0.0004	0.0006	2.406e-05	0	0.0001	0.0023	0	0	0	0.0006	0.0009	0.0002	5	12	12	0	0	0
AJ	chr11:121606934:C:G	11	121606934	121606934	C	G	SORL1	exonic	nonsynonymous SNV	SORL1:NM_003105:exon36:c.C5038G:p.H1680D	24.7	FALSE	TRUE	0.0006	2.533e-05	2.531e-05	2.724e-05	2.339e-05	2.79e-05	0	0	0.0002	0	0	0	2.79e-05	1.657e-05	0	3.285e-05	3.283e-05	3.854e-05	2.689e-05	4.41e-05	0	0	0	0.0006	0	0	0	4.41e-05	0	0	5	12	12	0	0	0
AJ	chr11:121618856:C:T	11	121618856	121618856	C	T	SORL1	exonic	nonsynonymous SNV	SORL1:NM_003105:exon42:c.C5687T:p.T1896M	26.2	FALSE	TRUE	3.942e-05	1.3e-05	1.3e-05	1.361e-05	1.238e-05	8.962e-05	8.962e-05	0	0	0	0	0	1.349e-05	1.656e-05	0	3.942e-05	3.94e-05	3.854e-05	4.035e-05	9.653e-05	9.653e-05	0	0	0	0	0	0	2.94e-05	0	0	5	11	11	0	0	0
AJ	chr11:121625107:A:T	11	121625107	121625107	A	T	SORL1	exonic	nonsynonymous SNV	SORL1:NM_003105:exon46:c.A6194T:p.D2065V	26.6	FALSE	TRUE	0.0034	0.0034	0.0034	0.0034	0.0033	0.004	0.0005	0.0015	0.0015	2.52e-05	0.0007	0.0014	0.004	0.0026	0.0021	0.0023	0.0023	0.0024	0.0021	0.0039	0.0009	0	0.0012	0.002	0	0.0006	0	0.0039	0.0028	0.001	5	12	12	0	0	0
AJ	chr11:121625202:G:A	11	121625202	121625202	G	A	SORL1	exonic	nonsynonymous SNV	SORL1:NM_003105:exon46:c.G6289A:p.V2097I	27.5	FALSE	TRUE	0.0024	0.0011	0.0011	0.0011	0.0011	0.005	0.0002	0.0004	0.0024	0.005	5.616e-05	0.0002	0.0011	0.0008	0.0003	0.0008	0.0008	0.001	0.0007	0.0056	0.0004	0	0.0007	0.0014	0.0056	0	0	0.0009	0.0014	0.0002	5	12	12	0	0	0
AJ	chr11:121629498:G:A	11	121629498	121629498	G	A	SORL1	exonic	nonsynonymous SNV	SORL1:NM_003105:exon48:c.G6580A:p.E2194K	24.7	FALSE	TRUE	0.0009	2.499e-05	3.011e-05	2.715e-05	2.283e-05	6.628e-06	0	0	0.0009	0	0	0	6.628e-06	6.854e-05	0	1.972e-05	1.97e-05	1.285e-05	2.691e-05	1.47e-05	0	0	0	0.0006	0	0	0	1.47e-05	0	0	5	12	12	0	0	0
AMR	chr11:121478133:G:A	11	121478133	121478133	G	A	SORL1	exonic	nonsynonymous SNV	SORL1:NM_003105:exon3:c.G418A:p.D140N	24.5	FALSE	TRUE	0.0004	0.0004	0.0004	0.0004	0.0004	0.0004	5.979e-05	8.948e-05	0	0.0003	7.496e-05	0	0.0004	0.0004	3.479e-05	0.0003	0.0003	0.0004	0.0003	0.0007	4.85e-05	0	6.567e-05	0	0.0004	0	0	0.0007	0	0	8	18	16	2	0	0
AMR	chr11:121522987:G:A	11	121522987	121522987	G	A	SORL1	exonic	nonsynonymous SNV	SORL1:NM_003105:exon11:c.G1594A:p.E532K	32	FALSE	TRUE	NA	.	.	.	.	.	.	.	.	.	.	.	.	.	.	.	.	.	.	.	.	.	.	.	.	.	.	.	.	.	8	18	16	2	0	0
AMR	chr11:121543646:C:G	11	121543646	121543646	C	G	SORL1	exonic	nonsynonymous SNV	SORL1:NM_003105:exon13:c.C1784G:p.T595S	25	FALSE	TRUE	NA	.	.	.	.	.	.	.	.	.	.	.	.	.	.	.	.	.	.	.	.	.	.	.	.	.	.	.	.	.	8	18	16	2	0	0
AMR	chr11:121554098:G:A	11	121554098	121554098	G	A	SORL1	exonic	nonsynonymous SNV	SORL1:NM_003105:exon17:c.G2428A:p.D810N	29.3	FALSE	TRUE	NA	.	.	.	.	.	.	.	.	.	.	.	.	.	.	.	.	.	.	.	.	.	.	.	.	.	.	.	.	.	8	18	16	2	0	0
AMR	chr11:121558767:C:T	11	121558767	121558767	C	T	SORL1	exonic	nonsynonymous SNV	SORL1:NM_003105:exon20:c.C2840T:p.T947M	20.9	FALSE	TRUE	0.0042	0.0004	0.0004	0.0005	0.0003	0.0141	0.0141	0.0006	0	0	0	0.0005	1.709e-05	0.001	6.956e-05	0.0042	0.0042	0.0044	0.0041	0.0148	0.0148	0	0.0012	0	0	0	0	0.0001	0.0024	0	8	18	16	2	0	0
AMR	chr11:121570228:T:C	11	121570228	121570228	T	C	SORL1	exonic	nonsynonymous SNV	SORL1:NM_003105:exon23:c.T3295C:p.F1099L	20.4	FALSE	TRUE	0.01	0.01	0.01	0.0103	0.0097	0.0116	0.0016	0.0059	0.0022	2.519e-05	0.0143	0.0024	0.0116	0.0083	0.0006	0.0075	0.0076	0.0077	0.0073	0.0113	0.0025	0.0022	0.006	0.0006	0	0.0157	0.0034	0.0113	0.0052	0.0004	8	18	16	2	0	0
AMR	chr11:121588097:G:A	11	121588097	121588097	G	A	SORL1	exonic	nonsynonymous SNV	SORL1:NM_003105:exon28:c.G3892A:p.G1298R	32	FALSE	TRUE	6.544e-05	6.158e-06	6.156e-06	5.446e-06	6.876e-06	4.473e-05	0	4.473e-05	0	2.52e-05	0	0	3.598e-06	3.313e-05	0	1.972e-05	1.97e-05	1.285e-05	2.691e-05	6.544e-05	2.414e-05	0	6.544e-05	0	0	0	0	1.47e-05	0	0	8	18	16	2	0	0
AMR	chr11:121591022:C:T	11	121591022	121591022	C	T	SORL1	exonic	nonsynonymous SNV	SORL1:NM_003105:exon31:c.C4235T:p.S1412L	24.5	FALSE	TRUE	0.0001	1.231e-05	1.231e-05	9.528e-06	1.513e-05	0.0001	2.987e-05	0.0001	0	2.519e-05	1.872e-05	0	8.093e-06	0	0	1.969e-05	1.968e-05	0	4.027e-05	0.0001	2.404e-05	0	0.0001	0	0	0	0	0	0	0	8	18	16	2	0	0
AMR	chr11:121627591:C:T	11	121627591	121627591	C	T	SORL1	exonic	nonsynonymous SNV	SORL1:NM_003105:exon47:c.C6401T:p.T2134M	23.4	FALSE	TRUE	0.0008	0.0008	0.0008	0.0008	0.0007	0.0009	0.0004	4.472e-05	3.826e-05	2.519e-05	3.746e-05	0	0.0009	0.0007	1.159e-05	0.0005	0.0005	0.0006	0.0004	0.0008	0.0005	0	6.533e-05	0	0.0002	0	0	0.0008	0.0005	0	8	18	16	2	0	0
CAH	chr11:121478124:G:A	11	121478124	121478124	G	A	SORL1	exonic	nonsynonymous SNV	SORL1:NM_003105:exon3:c.G409A:p.V137M	25.8	FALSE	TRUE	0.0002	0.0002	0.0002	9.537e-05	0.0003	0.0026	0	0	0	0.0002	0	0	2.52e-05	0.0001	0.0026	6.606e-05	6.582e-05	6.455e-05	6.765e-05	0.0015	0	0	0	0	0.0004	0	0	1.472e-05	0	0.0015	2	4	4	0	0	0
CAH	chr11:121532527:C:G	11	121532527	121532527	C	G	SORL1	exonic	nonsynonymous SNV	SORL1:NM_003105:exon12:c.C1660G:p.Q554E	24.7	FALSE	TRUE	0.0002	2.052e-05	2.052e-05	2.314e-05	1.788e-05	0.0008	0.0008	0	0	0	0	0	8.993e-07	4.967e-05	0	0.0002	0.0002	0.0002	0.0003	0.0008	0.0008	0	6.542e-05	0	0	0	0	0	0.0005	0	2	4	4	0	0	0
CAH	chr11:121545284:T:A	11	121545284	121545284	T	A	SORL1	exonic	nonsynonymous SNV	SORL1:NM_003105:exon14:c.T1906A:p.S636T	24.1	FALSE	TRUE	0.0008	0.0008	0.0008	0.0008	0.0007	0.001	0.0001	6.708e-05	3.826e-05	0	0.0004	0	0.001	0.0005	1.159e-05	0.0006	0.0006	0.0007	0.0005	0.001	0.0003	0	0.0002	0	0	0.0003	0	0.001	0.0009	0	2	4	4	0	0	0
CAH	chr11:121554032:C:T	11	121554032	121554032	C	T	SORL1	exonic	nonsynonymous SNV	SORL1:NM_003105:exon17:c.C2362T:p.R788W	27.8	FALSE	TRUE	9.198e-05	3.215e-05	3.215e-05	3.403e-05	3.025e-05	0.0002	0.0002	2.236e-05	0	2.519e-05	0	0	2.518e-05	6.623e-05	6.956e-05	9.198e-05	9.193e-05	8.992e-05	9.414e-05	0.0003	0.0003	0	6.543e-05	0	0	0	0	1.47e-05	0	0	2	4	4	0	0	0
CAH	chr11:121558767:C:T	11	121558767	121558767	C	T	SORL1	exonic	nonsynonymous SNV	SORL1:NM_003105:exon20:c.C2840T:p.T947M	20.9	FALSE	TRUE	0.0042	0.0004	0.0004	0.0005	0.0003	0.0141	0.0141	0.0006	0	0	0	0.0005	1.709e-05	0.001	6.956e-05	0.0042	0.0042	0.0044	0.0041	0.0148	0.0148	0	0.0012	0	0	0	0	0.0001	0.0024	0	2	4	4	0	0	0
CAH	chr11:121570228:T:C	11	121570228	121570228	T	C	SORL1	exonic	nonsynonymous SNV	SORL1:NM_003105:exon23:c.T3295C:p.F1099L	20.4	FALSE	TRUE	0.01	0.01	0.01	0.0103	0.0097	0.0116	0.0016	0.0059	0.0022	2.519e-05	0.0143	0.0024	0.0116	0.0083	0.0006	0.0075	0.0076	0.0077	0.0073	0.0113	0.0025	0.0022	0.006	0.0006	0	0.0157	0.0034	0.0113	0.0052	0.0004	2	4	4	0	0	0
CAH	chr11:121595721:C:T	11	121595721	121595721	C	T	SORL1	exonic	nonsynonymous SNV	SORL1:NM_003105:exon32:c.C4468T:p.R1490C	33	FALSE	TRUE	9.099e-05	9.099e-05	9.098e-05	9.53e-05	8.664e-05	0.0002	0	0	0	5.038e-05	0	0.0002	0.0001	9.934e-05	2.319e-05	5.252e-05	5.249e-05	3.854e-05	6.713e-05	0.0002	0	0	0	0	0	0	0	0.0001	0	0.0002	2	4	4	0	0	0
CAH	chr11:121625107:A:T	11	121625107	121625107	A	T	SORL1	exonic	nonsynonymous SNV	SORL1:NM_003105:exon46:c.A6194T:p.D2065V	26.6	FALSE	TRUE	0.0034	0.0034	0.0034	0.0034	0.0033	0.004	0.0005	0.0015	0.0015	2.52e-05	0.0007	0.0014	0.004	0.0026	0.0021	0.0023	0.0023	0.0024	0.0021	0.0039	0.0009	0	0.0012	0.002	0	0.0006	0	0.0039	0.0028	0.001	2	4	4	0	0	0
CAH	chr11:121627678:G:A	11	121627678	121627678	G	A	SORL1	exonic	nonsynonymous SNV	SORL1:NM_003105:exon47:c.G6488A:p.R2163Q	31	FALSE	TRUE	0.0002	2.736e-05	2.736e-05	4.084e-05	1.375e-05	0.0007	0.0007	6.708e-05	0	2.519e-05	0	0	2.698e-06	8.279e-05	5.797e-05	0.0002	0.0002	0.0002	0.0002	0.0007	0.0007	0	6.545e-05	0	0	0	0	0	0	0	2	4	4	0	0	0
CAS	chr11:121514215:C:T	11	121514215	121514215	C	T	SORL1	exonic	nonsynonymous SNV	SORL1:NM_003105:exon8:c.C1105T:p.R369C	22.6	FALSE	TRUE	3.94e-05	2.394e-05	2.394e-05	1.77e-05	3.025e-05	0.0003	2.987e-05	2.236e-05	0	5.038e-05	0	0.0003	9.892e-06	3.311e-05	0.0002	3.94e-05	3.937e-05	3.854e-05	4.03e-05	0.0002	2.407e-05	0	0	0	0.0002	0	0	2.94e-05	0.0005	0.0002	6	14	12	2	0	0
CAS	chr11:121514222:A:C	11	121514222	121514222	A	C	SORL1	exonic	nonsynonymous SNV	SORL1:NM_003105:exon8:c.A1112C:p.N371T	24.7	FALSE	TRUE	0.0014	0.0014	0.0014	0.0014	0.0013	0.0015	0.0002	0.0002	7.652e-05	0	0.0033	0.0003	0.0015	0.0013	0.0004	0.0014	0.0014	0.0015	0.0013	0.0025	9.626e-05	0	0	0	0	0.0031	0	0.0025	0.0009	0.0008	6	14	12	2	0	0
CAS	chr11:121543634:G:C	11	121543634	121543634	G	C	SORL1	exonic	nonsynonymous SNV	SORL1:NM_003105:exon13:c.G1772C:p.G591A	30	FALSE	TRUE	NA	.	.	.	.	.	.	.	.	.	.	.	.	.	.	.	.	.	.	.	.	.	.	.	.	.	.	.	.	.	6	14	12	2	0	0
CAS	chr11:121543689:C:G	11	121543689	121543689	C	G	SORL1	exonic	nonsynonymous SNV	SORL1:NM_003105:exon13:c.C1827G:p.S609R	21.5	FALSE	TRUE	NA	.	.	.	.	.	.	.	.	.	.	.	.	.	.	.	.	.	.	.	.	.	.	.	.	.	.	.	.	.	6	14	12	2	0	0
CAS	chr11:121550652:G:A	11	121550652	121550652	G	A	SORL1	exonic	nonsynonymous SNV	SORL1:NM_003105:exon16:c.G2248A:p.V750I	21.9	FALSE	TRUE	0.0008	0.0008	0.0008	0.0008	0.0008	0.0019	8.962e-05	0.0002	0	0	0	0.0019	0.001	0.0006	0.0002	0.0004	0.0004	0.0005	0.0003	0.0008	0.0002	0	0.0001	0	0	0	0.0068	0.0008	0	0	6	14	12	2	0	0
CAS	chr11:121555193:T:C	11	121555193	121555193	T	C	SORL1	exonic	nonsynonymous SNV	SORL1:NM_003105:exon18:c.T2446C:p.C816R	26	FALSE	TRUE	2.054e-06	2.054e-06	2.052e-06	0	4.128e-06	7.565e-05	0	0	0	7.565e-05	0	0	0	0	0	.	.	.	.	.	.	.	.	.	.	.	.	.	.	.	6	14	12	2	0	0
CAS	chr11:121558767:C:T	11	121558767	121558767	C	T	SORL1	exonic	nonsynonymous SNV	SORL1:NM_003105:exon20:c.C2840T:p.T947M	20.9	FALSE	TRUE	0.0042	0.0004	0.0004	0.0005	0.0003	0.0141	0.0141	0.0006	0	0	0	0.0005	1.709e-05	0.001	6.956e-05	0.0042	0.0042	0.0044	0.0041	0.0148	0.0148	0	0.0012	0	0	0	0	0.0001	0.0024	0	6	14	12	2	0	0
CAS	chr11:121558785:G:A	11	121558785	121558785	G	A	SORL1	exonic	nonsynonymous SNV	SORL1:NM_003105:exon20:c.G2858A:p.R953H	32	FALSE	TRUE	2.63e-05	2.121e-05	2.121e-05	1.77e-05	2.475e-05	9.275e-05	8.961e-05	0	0	5.038e-05	0	0	1.619e-05	0	9.275e-05	2.63e-05	2.627e-05	1.285e-05	4.038e-05	9.658e-05	9.658e-05	0	0	0	0	0	0	0	0	0	6	14	12	2	0	0
CAS	chr11:121570172:G:A	11	121570172	121570172	G	A	SORL1	exonic	nonsynonymous SNV	SORL1:NM_003105:exon23:c.G3239A:p.R1080H	21.8	FALSE	TRUE	3.286e-05	2.395e-05	2.394e-05	1.907e-05	2.889e-05	0.0001	2.989e-05	0	0	2.52e-05	0	0	2.159e-05	0	0.0001	3.286e-05	3.284e-05	5.138e-05	1.346e-05	0.0002	0	0	0	0	0.0002	0	0	4.41e-05	0	0.0002	6	14	12	2	0	0
CAS	chr11:121570195:G:A	11	121570195	121570195	G	A	SORL1	exonic	nonsynonymous SNV	SORL1:NM_003105:exon23:c.G3262A:p.G1088R	31	FALSE	TRUE	1.314e-05	4.105e-06	4.104e-06	0	8.251e-06	2.987e-05	2.987e-05	0	0	0	0	0	4.497e-06	0	0	1.314e-05	1.313e-05	2.569e-05	0	2.412e-05	2.412e-05	0	0	0	0	0	0	1.47e-05	0	0	6	14	12	2	0	0
CAS	chr11:121570228:T:C	11	121570228	121570228	T	C	SORL1	exonic	nonsynonymous SNV	SORL1:NM_003105:exon23:c.T3295C:p.F1099L	20.4	FALSE	TRUE	0.01	0.01	0.01	0.0103	0.0097	0.0116	0.0016	0.0059	0.0022	2.519e-05	0.0143	0.0024	0.0116	0.0083	0.0006	0.0075	0.0076	0.0077	0.0073	0.0113	0.0025	0.0022	0.006	0.0006	0	0.0157	0.0034	0.0113	0.0052	0.0004	6	14	12	2	0	0
CAS	chr11:121589294:T:G	11	121589294	121589294	T	G	SORL1	exonic	nonsynonymous SNV	SORL1:NM_003105:exon29:c.T3982G:p.F1328V	20.7	FALSE	TRUE	2.6e-05	2.6e-05	2.599e-05	1.226e-05	3.989e-05	0.0004	0	0	0	0	0	0	0	1.657e-05	0.0004	1.313e-05	1.312e-05	0	2.685e-05	0.0004	0	0	0	0	0	0	0	0	0	0.0004	6	14	12	2	0	0
CAS	chr11:121590097:G:A	11	121590097	121590097	G	A	SORL1	exonic	nonsynonymous SNV	SORL1:NM_003105:exon30:c.G4136A:p.G1379D	25.3	FALSE	TRUE	0.0004	6.362e-05	6.362e-05	8.167e-05	4.538e-05	0.0013	0.0013	2.236e-05	0	0	0	0	3.417e-05	0.0002	0	0.0004	0.0004	0.0004	0.0004	0.0012	0.0012	0	0.0001	0	0	0	0	7.35e-05	0.0005	0	6	14	12	2	0	0
CAS	chr11:121591147:C:T	11	121591147	121591147	C	T	SORL1	exonic	nonsynonymous SNV	SORL1:NM_003105:exon31:c.C4360T:p.P1454S	26.1	FALSE	TRUE	0.0002	0.0002	0.0002	0.0002	0.0002	0.0002	2.987e-05	0	0	0.0001	0.0022	0.0002	0.0001	0.0002	8.116e-05	0.0002	0.0002	0.0002	0.0003	0.0004	0	0	0	0	0.0004	0.0021	0	0.0001	0	0	6	14	12	2	0	0
CAS	chr11:121595694:C:T	11	121595694	121595694	C	T	SORL1	exonic	nonsynonymous SNV	SORL1:NM_003105:exon32:c.C4441T:p.P1481S	21.6	FALSE	TRUE	NA	.	.	.	.	.	.	.	.	.	.	.	.	.	.	.	.	.	.	.	.	.	.	.	.	.	.	.	.	.	6	14	12	2	0	0
CAS	chr11:121595701:C:T	11	121595701	121595701	C	T	SORL1	exonic	nonsynonymous SNV	SORL1:NM_003105:exon32:c.C4448T:p.T1483M	22.5	FALSE	TRUE	0.0001	0.0001	0.0001	0.0001	0.0001	0.0009	5.975e-05	0.0002	0.0015	0.0009	0	0.0002	5.306e-05	0.0002	0.0002	0.0001	0.0001	0.0002	9.395e-05	0.0017	2.405e-05	0	0.0001	0.0014	0.0017	0	0	5.879e-05	0.0005	0	6	14	12	2	0	0
CAS	chr11:121595714:C:G	11	121595714	121595714	C	G	SORL1	exonic	nonsynonymous SNV	SORL1:NM_003105:exon32:c.C4461G:p.N1487K	23.7	FALSE	TRUE	NA	.	.	.	.	.	.	.	.	.	.	.	.	.	.	.	.	.	.	.	.	.	.	.	.	.	.	.	.	.	6	14	12	2	0	0
CAS	chr11:121595721:C:T	11	121595721	121595721	C	T	SORL1	exonic	nonsynonymous SNV	SORL1:NM_003105:exon32:c.C4468T:p.R1490C	33	FALSE	TRUE	9.099e-05	9.099e-05	9.098e-05	9.53e-05	8.664e-05	0.0002	0	0	0	5.038e-05	0	0.0002	0.0001	9.934e-05	2.319e-05	5.252e-05	5.249e-05	3.854e-05	6.713e-05	0.0002	0	0	0	0	0	0	0	0.0001	0	0.0002	6	14	12	2	0	0
CAS	chr11:121605524:A:T	11	121605524	121605524	A	T	SORL1	exonic	nonsynonymous SNV	SORL1:NM_003105:exon35:c.A4901T:p.K1634M	24.3	FALSE	TRUE	5.908e-05	4.446e-05	4.446e-05	4.084e-05	4.813e-05	0.0013	0	0	0	0.0013	0	0	0	0.0002	1.159e-05	5.908e-05	5.905e-05	6.423e-05	5.37e-05	0.0013	0	0	6.533e-05	0	0.0013	0	0	0	0	0.0002	6	14	12	2	0	0
CAS	chr11:121606859:C:T	11	121606859	121606859	C	T	SORL1	exonic	stopgain	SORL1:NM_003105:exon36:c.C4963T:p.R1655X	40	TRUE	FALSE	2.737e-06	2.737e-06	2.736e-06	1.362e-06	4.127e-06	2.699e-06	0	0	0	0	1.873e-05	0	2.699e-06	0	0	.	.	.	.	.	.	.	.	.	.	.	.	.	.	.	6	14	12	2	0	0
CAS	chr11:121606955:A:G	11	121606955	121606955	A	G	SORL1	exonic	nonsynonymous SNV	SORL1:NM_003105:exon36:c.A5059G:p.I1687V	20.7	FALSE	TRUE	1.314e-05	1.308e-05	1.3e-05	1.646e-05	9.681e-06	0.0004	0	0	0	0.0004	0	0	2.719e-06	1.664e-05	1.162e-05	1.314e-05	1.313e-05	2.569e-05	0	0.0004	0	0	0	0	0.0004	0	0	0	0	0	6	14	12	2	0	0
CAS	chr11:121619870:G:A	11	121619870	121619870	G	A	SORL1	exonic	nonsynonymous SNV	SORL1:NM_003105:exon43:c.G5842A:p.V1948M	21.8	FALSE	TRUE	1.314e-05	8.209e-06	8.893e-06	4.084e-06	1.238e-05	7.557e-05	0	0	0	7.557e-05	0	0	6.295e-06	1.656e-05	1.159e-05	1.314e-05	1.313e-05	1.285e-05	1.345e-05	2.94e-05	0	0	0	0	0	0	0	2.94e-05	0	0	6	14	12	2	0	0
CAS	chr11:121619913:A:C	11	121619913	121619913	A	C	SORL1	exonic	nonsynonymous SNV	SORL1:NM_003105:exon43:c.A5885C:p.D1962A	22.9	FALSE	TRUE	2.464e-05	2.464e-05	2.463e-05	2.588e-05	2.339e-05	0.0009	0	0	0	0.0009	0	0	0	0	0	.	.	.	.	.	.	.	.	.	.	.	.	.	.	.	6	14	12	2	1	1
CAS	chr11:121625107:A:T	11	121625107	121625107	A	T	SORL1	exonic	nonsynonymous SNV	SORL1:NM_003105:exon46:c.A6194T:p.D2065V	26.6	FALSE	TRUE	0.0034	0.0034	0.0034	0.0034	0.0033	0.004	0.0005	0.0015	0.0015	2.52e-05	0.0007	0.0014	0.004	0.0026	0.0021	0.0023	0.0023	0.0024	0.0021	0.0039	0.0009	0	0.0012	0.002	0	0.0006	0	0.0039	0.0028	0.001	6	14	12	2	0	0
CAS	chr11:121625194:C:T	11	121625194	121625194	C	T	SORL1	exonic	nonsynonymous SNV	SORL1:NM_003105:exon46:c.C6281T:p.T2094M	23.1	FALSE	TRUE	6.02e-05	6.02e-05	6.225e-05	3.812e-05	8.251e-05	0.0007	0	0	0	0.0007	0	0	1.529e-05	0.0001	0.0004	5.915e-05	6.567e-05	3.855e-05	8.072e-05	0.0012	0	0	0	0	0.0012	0	0	1.47e-05	0	0.0004	6	14	12	2	0	0
CAS	chr11:121625202:G:A	11	121625202	121625202	G	A	SORL1	exonic	nonsynonymous SNV	SORL1:NM_003105:exon46:c.G6289A:p.V2097I	27.5	FALSE	TRUE	0.0011	0.0011	0.0011	0.0011	0.0011	0.005	0.0002	0.0004	0.0024	0.005	5.616e-05	0.0002	0.0011	0.0008	0.0003	0.0008	0.0008	0.001	0.0007	0.0056	0.0004	0	0.0007	0.0014	0.0056	0	0	0.0009	0.0014	0.0002	6	14	12	2	0	0
EAS	chr11:121452399:C:T	11	121452399	121452399	C	T	SORL1	exonic	nonsynonymous SNV	SORL1:NM_003105:exon1:c.C68T:p.P23L	20.5	FALSE	TRUE	0.0012	5.06e-06	8.893e-06	5.719e-06	4.387e-06	0.0002	0	0	0	0.0002	0	0	0	1.75e-05	0	3.942e-05	3.938e-05	5.142e-05	2.687e-05	0.0012	0	0	0	0	0.0012	0	0	0	0	0	57	116	114	2	0	0
EAS	chr11:121470007:G:T	11	121470007	121470007	G	T	SORL1	exonic	nonsynonymous SNV	SORL1:NM_003105:exon2:c.G286T:p.V96F	33	FALSE	TRUE	6.886e-07	6.886e-07	6.843e-07	1.372e-06	0	9.066e-07	0	0	0	0	0	0	9.066e-07	0	0	.	.	.	.	.	.	.	.	.	.	.	.	.	.	.	57	118	116	2	0	0
EAS	chr11:121470017:A:G	11	121470017	121470017	A	G	SORL1	exonic	nonsynonymous SNV	SORL1:NM_003105:exon2:c.A296G:p.N99S	23.9	FALSE	TRUE	0.0004	1.027e-05	1.026e-05	1.09e-05	9.634e-06	0.0003	0	0	0	0.0003	0	0	9.004e-07	3.313e-05	1.16e-05	1.313e-05	1.312e-05	2.57e-05	0	0.0004	0	0	0	0	0.0004	0	0	0	0	0	57	118	116	2	0	0
EAS	chr11:121478124:G:A	11	121478124	121478124	G	A	SORL1	exonic	nonsynonymous SNV	SORL1:NM_003105:exon3:c.G409A:p.V137M	25.8	FALSE	TRUE	0.0004	0.0002	0.0002	9.537e-05	0.0003	0.0026	0	0	0	0.0002	0	0	2.52e-05	0.0001	0.0026	6.606e-05	6.582e-05	6.455e-05	6.765e-05	0.0015	0	0	0	0	0.0004	0	0	1.472e-05	0	0.0015	57	118	116	2	0	0
EAS	chr11:121478133:G:A	11	121478133	121478133	G	A	SORL1	exonic	nonsynonymous SNV	SORL1:NM_003105:exon3:c.G418A:p.D140N	24.5	FALSE	TRUE	0.0004	0.0004	0.0004	0.0004	0.0004	0.0004	5.979e-05	8.948e-05	0	0.0003	7.496e-05	0	0.0004	0.0004	3.479e-05	0.0003	0.0003	0.0004	0.0003	0.0007	4.85e-05	0	6.567e-05	0	0.0004	0	0	0.0007	0	0	57	118	116	2	0	0
EAS	chr11:121478230:C:T	11	121478230	121478230	C	T	SORL1	exonic	nonsynonymous SNV	SORL1:NM_003105:exon3:c.C515T:p.A172V	21.6	FALSE	TRUE	4.31e-05	4.31e-05	4.378e-05	4.221e-05	4.401e-05	0.0003	2.988e-05	0.0002	0	0	0	0	1.619e-05	6.623e-05	0.0003	3.284e-05	3.281e-05	1.285e-05	5.373e-05	0.0002	2.407e-05	0	0	0	0	0	0	4.41e-05	0	0.0002	57	118	116	2	0	0
EAS	chr11:121478241:C:T	11	121478241	121478241	C	T	SORL1	exonic	nonsynonymous SNV	SORL1:NM_003105:exon3:c.C526T:p.R176W	34	FALSE	TRUE	3.284e-05	2.463e-05	2.668e-05	2.179e-05	2.751e-05	2.989e-05	2.989e-05	0	0	0	0	0	2.968e-05	1.656e-05	1.16e-05	3.284e-05	3.281e-05	2.571e-05	4.03e-05	9.627e-05	9.627e-05	0	0	0	0	0	0	1.47e-05	0	0	57	117	115	2	0	0
EAS	chr11:121478242:G:A	11	121478242	121478242	G	A	SORL1	exonic	nonsynonymous SNV	SORL1:NM_003105:exon3:c.G527A:p.R176Q	28.6	FALSE	TRUE	0.0005	2.19e-05	2.189e-05	2.179e-05	2.201e-05	0.0005	0	6.717e-05	0	0.0005	1.877e-05	0	5.396e-06	1.656e-05	2.319e-05	1.314e-05	1.313e-05	1.285e-05	1.345e-05	0.0004	0	0	0	0	0.0004	0	0	0	0	0	57	118	116	2	4	4
EAS	chr11:121488117:G:A	11	121488117	121488117	G	A	SORL1	exonic	nonsynonymous SNV	SORL1:NM_003105:exon4:c.G614A:p.R205Q	24.2	FALSE	TRUE	3.945e-05	2.599e-05	2.599e-05	1.906e-05	3.3e-05	5.974e-05	5.974e-05	0	0.0002	0	0	0	2.338e-05	1.656e-05	5.797e-05	3.945e-05	3.939e-05	5.144e-05	2.691e-05	0.0002	2.41e-05	0	0	0.0003	0	0	0	4.412e-05	0	0.0002	57	118	116	2	1	1
EAS	chr11:121496972:G:A	11	121496972	121496972	G	A	SORL1	exonic	nonsynonymous SNV	SORL1:NM_003105:exon6:c.G862A:p.E288K	24.7	FALSE	TRUE	5.038e-05	1.368e-06	1.368e-06	1.361e-06	1.375e-06	5.038e-05	0	0	0	5.038e-05	0	0	0	0	0	.	.	.	.	.	.	.	.	.	.	.	.	.	.	.	57	118	116	2	0	0
EAS	chr11:121497030:T:G	11	121497030	121497030	T	G	SORL1	exonic	nonsynonymous SNV	SORL1:NM_003105:exon6:c.T920G:p.M307R	25	FALSE	TRUE	0.0002	4.79e-06	4.788e-06	5.446e-06	4.126e-06	5.038e-05	0	0	0	5.038e-05	0	0	0	3.312e-05	3.478e-05	1.314e-05	1.313e-05	0	2.69e-05	0.0002	0	0	0	0	0.0002	0	0	0	0	0.0002	57	118	116	2	0	0
EAS	chr11:121497039:C:T	11	121497039	121497039	C	T	SORL1	exonic	nonsynonymous SNV	SORL1:NM_003105:exon6:c.C929T:p.T310I	27.7	FALSE	TRUE	NA	.	.	.	.	.	.	.	.	.	.	.	.	.	.	.	.	.	.	.	.	.	.	.	.	.	.	.	.	.	57	117	115	2	0	0
EAS	chr11:121514191:G:C	11	121514191	121514191	G	C	SORL1	exonic	nonsynonymous SNV	SORL1:NM_003105:exon8:c.G1081C:p.V361L	26.7	FALSE	TRUE	0.0007	1.779e-05	1.779e-05	1.089e-05	2.475e-05	0.0007	0	0	0	0.0007	0	0	0	0	0	.	.	.	.	.	.	.	.	.	.	.	.	.	.	.	57	118	116	2	0	0
EAS	chr11:121522670:A:G	11	121522670	121522670	A	G	SORL1	exonic	nonsynonymous SNV	SORL1:NM_003105:exon10:c.A1489G:p.K497E	26.2	FALSE	TRUE	NA	.	.	.	.	.	.	.	.	.	.	.	.	.	.	.	.	.	.	.	.	.	.	.	.	.	.	.	.	.	57	118	116	2	0	0
EAS	chr11:121522701:C:T	11	121522701	121522701	C	T	SORL1	exonic	nonsynonymous SNV	SORL1:NM_003105:exon10:c.C1520T:p.T507I	28.6	FALSE	TRUE	0	0	6.841e-07	0	0	.	0	0	0	0	0	0	0	0	0	.	.	.	.	.	.	.	.	.	.	.	.	.	.	.	57	118	116	2	0	0
EAS	chr11:121522940:G:A	11	121522940	121522940	G	A	SORL1	exonic	nonsynonymous SNV	SORL1:NM_003105:exon11:c.G1547A:p.S516N	20.7	FALSE	TRUE	0.0029	0.0001	0.0001	0.0001	9.901e-05	0.0027	0.0002	0	0	0.0027	0	0	8.994e-07	0.0004	9.275e-05	0.0002	0.0002	0.0001	0.0002	0.0029	0.0001	0	0	0	0.0029	0	0	0	0.0005	0.0004	57	118	116	2	1	1
EAS	chr11:121532486:A:G	11	121532486	121532486	A	G	SORL1	exonic	nonsynonymous SNV	SORL1:NM_003105:exon12:c.A1619G:p.Y540C	26.9	FALSE	TRUE	NA	.	.	.	.	.	.	.	.	.	.	.	.	.	.	.	.	.	.	.	.	.	.	.	.	.	.	.	.	.	57	118	116	2	0	0
EAS	chr11:121545249:C:T	11	121545249	121545249	C	T	SORL1	exonic	nonsynonymous SNV	SORL1:NM_003105:exon14:c.C1871T:p.P624L	27.2	FALSE	TRUE	0.0014	3.352e-05	3.352e-05	4.22e-05	2.475e-05	0.0006	0	0	0	0.0006	0	0	8.993e-07	0.0004	0	5.254e-05	5.25e-05	6.428e-05	4.028e-05	0.0014	0	0	6.537e-05	0	0.0014	0	0	0	0	0	57	118	116	2	0	0
EAS	chr11:121545294:G:A	11	121545294	121545294	G	A	SORL1	exonic	nonsynonymous SNV	SORL1:NM_003105:exon14:c.G1916A:p.R639Q	26.4	FALSE	TRUE	6.566e-05	2.326e-05	2.326e-05	1.906e-05	2.75e-05	0.0002	0	0.0002	0	2.519e-05	0	0.0002	1.619e-05	8.281e-05	0	6.566e-05	7.218e-05	6.426e-05	6.713e-05	0.0003	9.625e-05	0	0.0003	0	0	0	0	1.47e-05	0	0	57	118	116	2	0	0
EAS	chr11:121545294:G:T	11	121545294	121545294	G	T	SORL1	exonic	nonsynonymous SNV	SORL1:NM_003105:exon14:c.G1916T:p.R639L	27.1	FALSE	TRUE	0.0019	3.489e-05	3.625e-05	3.812e-05	3.163e-05	0.0005	0	0	0	0.0005	0	0	2.698e-06	0.0002	0.0002	7.879e-05	7.875e-05	5.14e-05	0.0001	0.0019	0	0	6.533e-05	0	0.0019	0	0	0	0	0.0002	57	118	116	2	0	0
EAS	chr11:121545297:G:A	11	121545297	121545297	G	A	SORL1	exonic	nonsynonymous SNV	SORL1:NM_003105:exon14:c.G1919A:p.G640E	28.2	FALSE	TRUE	2.519e-05	2.052e-06	2.052e-06	1.361e-06	2.75e-06	2.519e-05	0	0	0	2.519e-05	0	0	0	3.312e-05	0	6.572e-06	6.567e-06	0	1.345e-05	2.413e-05	2.413e-05	0	0	0	0	0	0	0	0	0	57	118	116	2	0	0
EAS	chr11:121549967:G:A	11	121549967	121549967	G	A	SORL1	exonic	nonsynonymous SNV	SORL1:NM_003105:exon15:c.G2059A:p.G687S	27.3	FALSE	TRUE	0.001	3.285e-05	3.283e-05	2.452e-05	4.127e-05	0.001	0	4.475e-05	0	0.001	0	0	8.997e-07	0	4.642e-05	6.574e-06	6.568e-06	1.286e-05	0	1.47e-05	0	0	0	0	0	0	0	1.47e-05	0	0	57	118	116	2	0	0
EAS	chr11:121554084:C:T	11	121554084	121554084	C	T	SORL1	exonic	nonsynonymous SNV	SORL1:NM_003105:exon17:c.C2414T:p.S805F	27.3	FALSE	TRUE	0.0001	2.736e-06	2.736e-06	1.361e-06	4.125e-06	0.0001	0	0	0	0.0001	0	0	0	0	0	.	.	.	.	.	.	.	.	.	.	.	.	.	.	.	57	118	116	2	0	0
EAS	chr11:121557345:C:A	11	121557345	121557345	C	A	SORL1	exonic	nonsynonymous SNV	SORL1:NM_003105:exon19:c.C2603A:p.T868K	24.5	FALSE	TRUE	0.0004	4.104e-06	4.104e-06	2.723e-06	5.5e-06	0.0002	0	0	0	0.0002	0	0	0	0	0	1.314e-05	1.313e-05	0	2.69e-05	0.0004	0	0	0	0	0.0004	0	0	0	0	0	57	118	116	2	0	0
EAS	chr11:121557357:C:T	11	121557357	121557357	C	T	SORL1	exonic	nonsynonymous SNV	SORL1:NM_003105:exon19:c.C2615T:p.S872F	29	FALSE	TRUE	0.0001	4.788e-06	4.788e-06	6.806e-06	2.75e-06	0.0001	0	0	0	0.0001	0	0	0	1.656e-05	1.159e-05	.	.	.	.	.	.	.	.	.	.	.	.	.	.	.	57	118	116	2	0	0
EAS	chr11:121558611:G:T	11	121558611	121558611	G	T	SORL1	exonic	nonsynonymous SNV	SORL1:NM_003105:exon20:c.G2684T:p.W895L	30	FALSE	TRUE	2.519e-05	6.841e-07	1.368e-06	1.361e-06	0	2.519e-05	0	0	0	2.519e-05	0	0	0	0	0	.	.	.	.	.	.	.	.	.	.	.	.	.	.	.	57	118	116	2	0	0
EAS	chr11:121558638:G:A	11	121558638	121558638	G	A	SORL1	exonic	nonsynonymous SNV	SORL1:NM_003105:exon20:c.G2711A:p.R904Q	27.6	FALSE	TRUE	0.001	0.0001	0.0001	0.0002	0.0001	0.0003	0.0002	0.0003	0	0.0002	0	0	0.0001	0.0004	2.319e-05	0.0001	0.0001	9e-05	0.0002	0.001	0.0001	0	0.0003	0	0.001	0	0	7.353e-05	0	0.0002	57	118	116	2	0	0
EAS	chr11:121558689:A:C	11	121558689	121558689	A	C	SORL1	exonic	nonsynonymous SNV	SORL1:NM_003105:exon20:c.A2762C:p.K921T	24.6	FALSE	TRUE	2.519e-05	6.84e-07	6.84e-07	0	1.375e-06	2.519e-05	0	0	0	2.519e-05	0	0	0	0	0	.	.	.	.	.	.	.	.	.	.	.	.	.	.	.	57	118	116	2	0	0
EAS	chr11:121558715:G:A	11	121558715	121558715	G	A	SORL1	exonic	nonsynonymous SNV	SORL1:NM_003105:exon20:c.G2788A:p.D930N	21.6	FALSE	TRUE	2.519e-05	1.984e-05	1.984e-05	1.77e-05	2.2e-05	5.974e-05	5.974e-05	0	0	2.519e-05	0	0	1.978e-05	4.967e-05	1.159e-05	.	.	.	.	.	.	.	.	.	.	.	.	.	.	.	57	118	116	2	0	0
EAS	chr11:121558757:G:C	11	121558757	121558757	G	C	SORL1	exonic	nonsynonymous SNV	SORL1:NM_003105:exon20:c.G2830C:p.E944Q	26.4	FALSE	TRUE	5.038e-05	4.104e-06	4.104e-06	2.722e-06	5.5e-06	0.0002	0	0	0	5.038e-05	0	0.0002	1.799e-06	0	1.159e-05	1.314e-05	1.313e-05	1.285e-05	1.345e-05	2.94e-05	0	0	0	0	0	0	0	2.94e-05	0	0	57	118	116	2	0	0
EAS	chr11:121558824:T:C	11	121558824	121558824	T	C	SORL1	exonic	nonsynonymous SNV	SORL1:NM_003105:exon20:c.T2897C:p.I966T	27	FALSE	TRUE	2.52e-05	6.841e-07	6.84e-07	1.361e-06	0	2.52e-05	0	0	0	2.52e-05	0	0	0	0	0	.	.	.	.	.	.	.	.	.	.	.	.	.	.	.	57	118	116	2	0	0
EAS	chr11:121570184:G:A	11	121570184	121570184	G	A	SORL1	exonic	nonsynonymous SNV	SORL1:NM_003105:exon23:c.G3251A:p.R1084H	23.8	FALSE	TRUE	7.229e-05	2.942e-05	3.01e-05	3.404e-05	2.476e-05	8.966e-05	8.966e-05	0	0	2.52e-05	0	0	3.148e-05	3.313e-05	2.32e-05	7.229e-05	7.224e-05	6.424e-05	8.073e-05	0.0001	0.0001	0	6.551e-05	0	0	0	0	5.879e-05	0	0	57	118	116	2	0	0
EAS	chr11:121570235:A:G	11	121570235	121570235	A	G	SORL1	exonic	nonsynonymous SNV	SORL1:NM_003105:exon23:c.A3302G:p.N1101S	23	FALSE	TRUE	0.0006	5.473e-06	5.472e-06	6.807e-06	4.126e-06	0.0002	0	0	0	0.0002	0	0	0	0	0	1.971e-05	1.97e-05	2.569e-05	1.345e-05	0.0006	0	0	0	0	0.0006	0	0	0	0	0	57	118	116	2	0	0
EAS	chr11:121577290:A:G	11	121577290	121577290	A	G	SORL1	exonic	nonsynonymous SNV	SORL1:NM_003105:exon25:c.A3470G:p.Q1157R	24	FALSE	TRUE	0.0006	2.221e-05	2.394e-05	2.069e-05	2.374e-05	0.0002	9.256e-05	0	0	0.0002	5.664e-05	0	9.06e-07	0.0003	0	0.0003	0.0003	0.0004	6.714e-05	0.0016	0.0003	0	0.0016	0	0.0006	0	0	1.47e-05	0	0	57	118	116	2	0	0
EAS	chr11:121583477:G:C	11	121583477	121583477	G	C	SORL1	exonic	nonsynonymous SNV	SORL1:NM_003105:exon26:c.G3600C:p.E1200D	22.7	FALSE	TRUE	0.0006	1.78e-05	1.779e-05	1.771e-05	1.789e-05	0.0006	0	0	0	0.0006	0	0	0	3.315e-05	1.161e-05	1.97e-05	1.968e-05	0	4.029e-05	0.0006	0	0	0	0	0.0006	0	0	0	0	0	57	118	116	2	0	0
EAS	chr11:121583520:C:T	11	121583520	121583520	C	T	SORL1	exonic	nonsynonymous SNV	SORL1:NM_003105:exon26:c.C3643T:p.R1215W	29.1	FALSE	TRUE	1.095e-05	1.095e-05	1.231e-05	1.226e-05	9.634e-06	1.35e-05	0	0	0	0	0	0	1.35e-05	0	1.161e-05	6.573e-06	6.567e-06	0	1.346e-05	.	0	0	0	0	0	9.425e-05	0	0	0	0	57	118	116	2	0	0
EAS	chr11:121586233:A:T	11	121586233	121586233	A	T	SORL1	exonic	nonsynonymous SNV	SORL1:NM_003105:exon27:c.A3718T:p.N1240Y	26.4	FALSE	TRUE	NA	.	.	.	.	.	.	.	.	.	.	.	.	.	.	.	.	.	.	.	.	.	.	.	.	.	.	.	.	.	57	118	116	2	0	0
EAS	chr11:121586242:C:T	11	121586242	121586242	C	T	SORL1	exonic	nonsynonymous SNV	SORL1:NM_003105:exon27:c.C3727T:p.R1243C	28.3	FALSE	TRUE	0.0004	8.896e-06	1.094e-05	9.533e-06	8.253e-06	0.0001	2.988e-05	0	0	0.0001	0	0	3.599e-06	1.656e-05	3.478e-05	1.313e-05	1.312e-05	1.285e-05	1.343e-05	0.0004	0	0	0	0	0.0004	0	0	0	0	0	57	118	116	2	0	0
EAS	chr11:121586293:C:T	11	121586293	121586293	C	T	SORL1	exonic	nonsynonymous SNV	SORL1:NM_003105:exon27:c.C3778T:p.R1260C	20.6	FALSE	TRUE	0.0002	1.095e-05	1.163e-05	1.089e-05	1.1e-05	0.0002	0	0	0	0.0002	1.872e-05	0	5.396e-06	3.312e-05	0	2.628e-05	2.627e-05	2.57e-05	2.689e-05	0.0002	2.413e-05	0	0	0	0.0002	0	0	1.47e-05	0.0005	0	57	118	116	2	0	0
EAS	chr11:121586320:C:G	11	121586320	121586320	C	G	SORL1	exonic	nonsynonymous SNV	SORL1:NM_003105:exon27:c.C3805G:p.Q1269E	21.4	FALSE	TRUE	0.0002	2.053e-06	2.052e-06	4.086e-06	0	7.558e-05	0	0	0	7.558e-05	0	0	0	0	0	6.563e-06	6.561e-06	1.285e-05	0	0.0002	0	0	0	0	0.0002	0	0	0	0	0	57	118	116	2	0	0
EAS	chr11:121586329:G:A	11	121586329	121586329	G	A	SORL1	exonic	nonsynonymous SNV	SORL1:NM_003105:exon27:c.G3814A:p.E1272K	29.9	FALSE	TRUE	1.971e-05	1.919e-05	2.052e-05	1.91e-05	1.928e-05	5.984e-05	5.984e-05	0	0	0	1.873e-05	0	2.073e-05	1.658e-05	1.16e-05	1.971e-05	1.97e-05	2.57e-05	1.345e-05	2.94e-05	2.413e-05	0	0	0	0	0	0	2.94e-05	0	0	57	118	116	2	0	0
EAS	chr11:121588041:T:C	11	121588041	121588041	T	C	SORL1	exonic	nonsynonymous SNV	SORL1:NM_003105:exon28:c.T3836C:p.M1279T	25.1	FALSE	TRUE	0.0002	1.369e-06	1.368e-06	0	2.751e-06	5.044e-05	0	0	0	5.044e-05	0	0	0	0	0	6.572e-06	6.567e-06	1.285e-05	0	0.0002	0	0	0	0	0.0002	0	0	0	0	0	57	118	116	2	0	0
EAS	chr11:121589268:C:T	11	121589268	121589268	C	T	SORL1	exonic	nonsynonymous SNV	SORL1:NM_003105:exon29:c.C3956T:p.P1319L	24	FALSE	TRUE	0.0002	4.792e-06	4.788e-06	2.724e-06	6.88e-06	0.0002	0	0	0	0.0002	0	0	0	0	0	.	.	.	.	.	.	.	.	.	.	.	.	.	.	.	57	117	115	2	0	0
EAS	chr11:121589345:G:A	11	121589345	121589345	G	A	SORL1	exonic	nonsynonymous SNV	SORL1:NM_003105:exon29:c.G4033A:p.D1345N	28.6	FALSE	TRUE	2.628e-05	3.421e-06	4.788e-06	4.085e-06	2.751e-06	1.16e-05	0	0	0	0	0	0	1.799e-06	3.312e-05	1.16e-05	2.628e-05	2.627e-05	2.569e-05	2.689e-05	4.824e-05	4.824e-05	0	0	0	0	0	0	2.94e-05	0	0	57	118	116	2	0	0
EAS	chr11:121590084:C:T	11	121590084	121590084	C	T	SORL1	exonic	nonsynonymous SNV	SORL1:NM_003105:exon30:c.C4123T:p.R1375W	33	FALSE	TRUE	0.0002	1.095e-05	1.094e-05	8.167e-06	1.375e-05	7.557e-05	0	0	0	7.557e-05	0	0	6.295e-06	0	6.956e-05	1.97e-05	1.969e-05	2.571e-05	1.343e-05	0.0002	0	0	0	0.0003	0.0002	0	0	0	0	0.0002	57	115	113	2	0	0
EAS	chr11:121590093:A:G	11	121590093	121590093	A	G	SORL1	exonic	nonsynonymous SNV	SORL1:NM_003105:exon30:c.A4132G:p.N1378D	24.3	FALSE	TRUE	NA	.	.	.	.	.	.	.	.	.	.	.	.	.	.	.	.	.	.	.	.	.	.	.	.	.	.	.	.	.	57	118	116	2	0	0
EAS	chr11:121591147:C:T	11	121591147	121591147	C	T	SORL1	exonic	nonsynonymous SNV	SORL1:NM_003105:exon31:c.C4360T:p.P1454S	26.1	FALSE	TRUE	0.0004	0.0002	0.0002	0.0002	0.0002	0.0002	2.987e-05	0	0	0.0001	0.0022	0.0002	0.0001	0.0002	8.116e-05	0.0002	0.0002	0.0002	0.0003	0.0004	0	0	0	0	0.0004	0.0021	0	0.0001	0	0	57	118	116	2	0	0
EAS	chr11:121595700:A:G	11	121595700	121595700	A	G	SORL1	exonic	nonsynonymous SNV	SORL1:NM_003105:exon32:c.A4447G:p.T1483A	21.1	FALSE	TRUE	0.0094	0.0003	0.0003	0.0003	0.0002	0.0081	5.974e-05	2.236e-05	0	0.0081	0	0	3.597e-06	0.001	0.0003	0.0004	0.0004	0.0004	0.0003	0.0094	9.62e-05	0	6.533e-05	0	0.0094	0	0	1.47e-05	0.0005	0.0006	57	118	116	2	6	6
EAS	chr11:121595701:C:T	11	121595701	121595701	C	T	SORL1	exonic	nonsynonymous SNV	SORL1:NM_003105:exon32:c.C4448T:p.T1483M	22.5	FALSE	TRUE	0.0017	0.0001	0.0001	0.0001	0.0001	0.0009	5.975e-05	0.0002	0.0015	0.0009	0	0.0002	5.306e-05	0.0002	0.0002	0.0001	0.0001	0.0002	9.395e-05	0.0017	2.405e-05	0	0.0001	0.0014	0.0017	0	0	5.879e-05	0.0005	0	56	112	110	2	0	0
EAS	chr11:121595721:C:T	11	121595721	121595721	C	T	SORL1	exonic	nonsynonymous SNV	SORL1:NM_003105:exon32:c.C4468T:p.R1490C	33	FALSE	TRUE	9.099e-05	9.099e-05	9.098e-05	9.53e-05	8.664e-05	0.0002	0	0	0	5.038e-05	0	0.0002	0.0001	9.934e-05	2.319e-05	5.252e-05	5.249e-05	3.854e-05	6.713e-05	0.0002	0	0	0	0	0	0	0	0.0001	0	0.0002	57	118	116	2	0	0
EAS	chr11:121595763:G:A	11	121595763	121595763	G	A	SORL1	exonic	nonsynonymous SNV	SORL1:NM_003105:exon32:c.G4510A:p.A1504T	21.7	FALSE	TRUE	6.571e-06	1.37e-06	2.736e-06	0	2.753e-06	1.799e-06	0	0	0	0	0	0	1.799e-06	0	0	6.571e-06	6.567e-06	0	1.345e-05	2.412e-05	2.412e-05	0	0	0	0	0	0	0	0	0	57	118	116	2	0	0
EAS	chr11:121604243:G:A	11	121604243	121604243	G	A	SORL1	exonic	nonsynonymous SNV	SORL1:NM_003105:exon33:c.G4570A:p.G1524R	25.2	FALSE	TRUE	0.0018	6.909e-05	6.909e-05	6.534e-05	7.288e-05	0.0018	0	6.708e-05	0	0.0018	0	0	1.799e-05	1.656e-05	4.637e-05	7.222e-05	7.217e-05	3.855e-05	0.0001	0.0017	0	0	6.534e-05	0	0.0017	0	0	1.47e-05	0	0	57	118	116	2	0	0
EAS	chr11:121604270:C:T	11	121604270	121604270	C	T	SORL1	exonic	nonsynonymous SNV	SORL1:NM_003105:exon33:c.C4597T:p.R1533C	32	FALSE	TRUE	5.038e-05	8.209e-06	9.577e-06	8.168e-06	8.251e-06	5.038e-05	0	0	0	5.038e-05	1.875e-05	0	7.194e-06	0	1.159e-05	6.574e-06	6.568e-06	0	1.346e-05	.	0	0	0	0	0	0	0	0	0.0005	0	57	118	116	2	0	0
EAS	chr11:121605509:T:C	11	121605509	121605509	T	C	SORL1	exonic	nonsynonymous SNV	SORL1:NM_003105:exon35:c.T4886C:p.V1629A	22.4	FALSE	TRUE	NA	.	.	.	.	.	.	.	.	.	.	.	.	.	.	.	.	.	.	.	.	.	.	.	.	.	.	.	.	.	57	117	115	2	0	0
EAS	chr11:121605524:A:T	11	121605524	121605524	A	T	SORL1	exonic	nonsynonymous SNV	SORL1:NM_003105:exon35:c.A4901T:p.K1634M	24.3	FALSE	TRUE	0.0013	4.446e-05	4.446e-05	4.084e-05	4.813e-05	0.0013	0	0	0	0.0013	0	0	0	0.0002	1.159e-05	5.908e-05	5.905e-05	6.423e-05	5.37e-05	0.0013	0	0	6.533e-05	0	0.0013	0	0	0	0	0.0002	57	118	116	2	0	0
EAS	chr11:121606932:C:A	11	121606932	121606932	C	A	SORL1	exonic	nonsynonymous SNV	SORL1:NM_003105:exon36:c.C5036A:p.T1679N	21	FALSE	TRUE	0.0003	8.896e-06	1.026e-05	5.447e-06	1.238e-05	0.0003	0	0	0	0.0003	0	0	8.997e-07	0	0	6.57e-06	6.566e-06	0	1.345e-05	0.0002	0	0	0	0	0.0002	0	0	0	0	0	57	118	116	2	1	1
EAS	chr11:121606935:A:T	11	121606935	121606935	A	T	SORL1	exonic	nonsynonymous SNV	SORL1:NM_003105:exon36:c.A5039T:p.H1680L	23.6	FALSE	TRUE	NA	.	.	.	.	.	.	.	.	.	.	.	.	.	.	.	.	.	.	.	.	.	.	.	.	.	.	.	.	.	57	118	116	2	0	0
EAS	chr11:121606946:C:T	11	121606946	121606946	C	T	SORL1	exonic	nonsynonymous SNV	SORL1:NM_003105:exon36:c.C5050T:p.R1684C	32	FALSE	TRUE	0.0002	3.705e-05	3.831e-05	3.005e-05	4.411e-05	4.151e-05	2.994e-05	0	0	0	1.872e-05	0	4.151e-05	9.958e-05	0	3.285e-05	3.284e-05	6.424e-05	0	0.0002	2.413e-05	0	0	0	0.0002	0	0	4.41e-05	0	0	57	118	116	2	1	1
EAS	chr11:121608123:G:A	11	121608123	121608123	G	A	SORL1	exonic	nonsynonymous SNV	SORL1:NM_003105:exon38:c.G5186A:p.R1729H	28.9	FALSE	TRUE	0.0006	8.073e-05	8.14e-05	5.173e-05	0.0001	0.0008	0	2.236e-05	0	0.0002	0	0.0002	3.328e-05	3.312e-05	0.0008	7.883e-05	7.876e-05	0.0001	4.031e-05	0.0006	2.407e-05	0	0	0	0.0006	0	0	8.82e-05	0	0.0004	57	118	116	2	0	0
EAS	chr11:121608141:G:A	11	121608141	121608141	G	A	SORL1	exonic	nonsynonymous SNV	SORL1:NM_003105:exon38:c.G5204A:p.S1735N	28.4	FALSE	TRUE	NA	.	.	.	.	.	.	.	.	.	.	.	.	.	.	.	.	.	.	.	.	.	.	.	.	.	.	.	.	.	57	118	116	2	0	0
EAS	chr11:121611120:T:C	11	121611120	121611120	T	C	SORL1	exonic	nonsynonymous SNV	SORL1:NM_003105:exon39:c.T5284C:p.Y1762H	21.2	FALSE	TRUE	0.0004	2.737e-06	2.736e-06	5.447e-06	0	0.0001	0	0	0	0.0001	0	0	0	0	0	1.314e-05	1.313e-05	0	2.69e-05	0.0004	0	0	0	0	0.0004	0	0	0	0	0	57	118	116	2	0	0
EAS	chr11:121612743:G:T	11	121612743	121612743	G	T	SORL1	exonic	nonsynonymous SNV	SORL1:NM_003105:exon40:c.G5330T:p.G1777V	21.3	FALSE	TRUE	NA	.	.	.	.	.	.	.	.	.	.	.	.	.	.	.	.	.	.	.	.	.	.	.	.	.	.	.	.	.	57	118	116	2	0	0
EAS	chr11:121612787:G:A	11	121612787	121612787	G	A	SORL1	exonic	nonsynonymous SNV	SORL1:NM_003105:exon40:c.G5374A:p.E1792K	27.4	FALSE	TRUE	1.368e-06	1.368e-06	1.368e-06	1.361e-06	1.375e-06	2.319e-05	0	0	0	0	0	0	0	0	2.319e-05	.	.	.	.	.	.	.	.	.	.	.	.	.	.	.	57	118	116	2	0	0
EAS	chr11:121614975:C:T	11	121614975	121614975	C	T	SORL1	exonic	nonsynonymous SNV	SORL1:NM_003105:exon41:c.C5524T:p.R1842C	21.1	FALSE	TRUE	0.0002	7.527e-06	8.209e-06	8.17e-06	6.877e-06	5.041e-05	0	0	0	5.041e-05	0	0	7.195e-06	1.656e-05	0	3.945e-05	3.941e-05	2.571e-05	5.383e-05	0.0004	0	0	6.545e-05	0	0.0002	0	0	2.941e-05	0	0.0004	57	118	116	2	0	0
EAS	chr11:121618834:A:C	11	121618834	121618834	A	C	SORL1	exonic	nonsynonymous SNV	SORL1:NM_003105:exon42:c.A5665C:p.T1889P	22	FALSE	TRUE	0.0004	1.231e-05	1.231e-05	6.806e-06	1.788e-05	0.0004	0	0	0	0.0004	0	0	0	3.312e-05	0	6.572e-06	6.566e-06	1.285e-05	0	0.0002	0	0	0	0	0.0002	0	0	0	0	0	57	118	116	2	1	1
EAS	chr11:121619835:G:A	11	121619835	121619835	G	A	SORL1	exonic	nonsynonymous SNV	SORL1:NM_003105:exon43:c.G5807A:p.R1936H	29.6	FALSE	TRUE	3.215e-05	3.215e-05	3.215e-05	3.131e-05	3.301e-05	3.238e-05	0	0	0	2.519e-05	0.0002	0	3.238e-05	0	1.159e-05	1.314e-05	1.313e-05	2.569e-05	0	1.47e-05	0	0	0	0	0	9.438e-05	0	1.47e-05	0	0	57	118	116	2	0	0
EAS	chr11:121619865:C:T	11	121619865	121619865	C	T	SORL1	exonic	nonsynonymous SNV	SORL1:NM_003105:exon43:c.C5837T:p.T1946I	24.5	FALSE	TRUE	0.0011	3.01e-05	3.01e-05	3.131e-05	2.888e-05	0.0011	0	0	0	0.0011	0	0	0	3.312e-05	0	2.626e-05	2.625e-05	1.285e-05	4.028e-05	0.0008	0	0	0	0	0.0008	0	0	0	0	0	57	118	116	2	1	1
EAS	chr11:121619870:G:A	11	121619870	121619870	G	A	SORL1	exonic	nonsynonymous SNV	SORL1:NM_003105:exon43:c.G5842A:p.V1948M	21.8	FALSE	TRUE	7.557e-05	8.209e-06	8.893e-06	4.084e-06	1.238e-05	7.557e-05	0	0	0	7.557e-05	0	0	6.295e-06	1.656e-05	1.159e-05	1.314e-05	1.313e-05	1.285e-05	1.345e-05	2.94e-05	0	0	0	0	0	0	0	2.94e-05	0	0	57	117	115	2	0	0
EAS	chr11:121619913:A:C	11	121619913	121619913	A	C	SORL1	exonic	nonsynonymous SNV	SORL1:NM_003105:exon43:c.A5885C:p.D1962A	22.9	FALSE	TRUE	0.0009	2.464e-05	2.463e-05	2.588e-05	2.339e-05	0.0009	0	0	0	0.0009	0	0	0	0	0	.	.	.	.	.	.	.	.	.	.	.	.	.	.	.	57	118	116	2	0	0
EAS	chr11:121621085:G:A	11	121621085	121621085	G	A	SORL1	exonic	nonsynonymous SNV	SORL1:NM_003105:exon44:c.G5911A:p.D1971N	27.9	FALSE	TRUE	5.045e-05	1.371e-06	3.42e-06	1.364e-06	1.378e-06	5.045e-05	0	0	0	5.045e-05	0	0	0	0	0	.	.	.	.	.	.	.	.	.	.	.	.	.	.	.	57	118	116	2	0	0
EAS	chr11:121625156:C:A	11	121625156	121625156	C	A	SORL1	exonic	nonsynonymous SNV	SORL1:NM_003105:exon46:c.C6243A:p.F2081L	24	FALSE	TRUE	NA	.	.	.	.	.	.	.	.	.	.	.	.	.	.	.	.	.	.	.	.	.	.	.	.	.	.	.	.	.	57	118	116	2	0	0
EAS	chr11:121625194:C:T	11	121625194	121625194	C	T	SORL1	exonic	nonsynonymous SNV	SORL1:NM_003105:exon46:c.C6281T:p.T2094M	23.1	FALSE	TRUE	0.0012	6.02e-05	6.225e-05	3.812e-05	8.251e-05	0.0007	0	0	0	0.0007	0	0	1.529e-05	0.0001	0.0004	5.915e-05	6.567e-05	3.855e-05	8.072e-05	0.0012	0	0	0	0	0.0012	0	0	1.47e-05	0	0.0004	57	118	116	2	0	0
EAS	chr11:121625202:G:A	11	121625202	121625202	G	A	SORL1	exonic	nonsynonymous SNV	SORL1:NM_003105:exon46:c.G6289A:p.V2097I	27.5	FALSE	TRUE	0.0056	0.0011	0.0011	0.0011	0.0011	0.005	0.0002	0.0004	0.0024	0.005	5.616e-05	0.0002	0.0011	0.0008	0.0003	0.0008	0.0008	0.001	0.0007	0.0056	0.0004	0	0.0007	0.0014	0.0056	0	0	0.0009	0.0014	0.0002	57	118	116	2	1	1
EAS	chr11:121627591:C:T	11	121627591	121627591	C	T	SORL1	exonic	nonsynonymous SNV	SORL1:NM_003105:exon47:c.C6401T:p.T2134M	23.4	FALSE	TRUE	0.0008	0.0008	0.0008	0.0008	0.0007	0.0009	0.0004	4.472e-05	3.826e-05	2.519e-05	3.746e-05	0	0.0009	0.0007	1.159e-05	0.0005	0.0005	0.0006	0.0004	0.0008	0.0005	0	6.533e-05	0	0.0002	0	0	0.0008	0.0005	0	57	118	116	2	0	0
EAS	chr11:121627701:G:A	11	121627701	121627701	G	A	SORL1	exonic	nonsynonymous SNV	SORL1:NM_003105:exon47:c.G6511A:p.A2171T	26.5	FALSE	TRUE	4.599e-05	2.052e-05	2.052e-05	1.497e-05	2.613e-05	6.956e-05	0	0	0	2.519e-05	1.875e-05	0	1.888e-05	1.656e-05	6.956e-05	4.599e-05	4.597e-05	5.138e-05	4.034e-05	0.0002	4.826e-05	0	0	0	0	0	0	5.879e-05	0	0.0002	57	118	116	2	0	0
EAS	chr11:121627723:G:C	11	121627723	121627723	G	C	SORL1	exonic	nonsynonymous SNV	SORL1:NM_003105:exon47:c.G6533C:p.S2178T	23.4	FALSE	TRUE	NA	.	.	.	.	.	.	.	.	.	.	.	.	.	.	.	.	.	.	.	.	.	.	.	.	.	.	.	.	.	57	118	116	2	0	0
EUR	chr11:121452335:G:A	11	121452335	121452335	G	A	SORL1	exonic	nonsynonymous SNV	SORL1:NM_003105:exon1:c.G4A:p.A2T	27.7	FALSE	TRUE	0	0	2.736e-06	0	0	.	0	0	0	0	0	0	0	0	0	.	.	.	.	.	.	.	.	.	.	.	.	.	.	.	206	450	432	18	0	0
EUR	chr11:121452336:C:A	11	121452336	121452336	C	A	SORL1	exonic	nonsynonymous SNV	SORL1:NM_003105:exon1:c.C5A:p.A2E	27.2	FALSE	TRUE	7.402e-06	5.757e-06	1.163e-05	4.277e-06	7.265e-06	7.402e-06	0	0	0	0	0	0	7.402e-06	0	0	.	.	.	.	.	.	.	.	.	.	.	.	.	.	.	206	447	431	16	0	0
EUR	chr11:121452341:C:T	11	121452341	121452341	C	T	SORL1	exonic	nonsynonymous SNV	SORL1:NM_003105:exon1:c.C10T:p.R4W	24.6	FALSE	TRUE	6.584e-06	4.302e-06	1.505e-05	1.421e-06	7.237e-06	2.548e-05	0	0	0	0	2.018e-05	0	2.77e-06	0	2.548e-05	6.584e-06	6.57e-06	1.287e-05	0	2.416e-05	2.416e-05	0	0	0	0	0	0	0	0	0	206	439	422	17	0	0
EUR	chr11:121452363:G:C	11	121452363	121452363	G	C	SORL1	exonic	nonsynonymous SNV	SORL1:NM_003105:exon1:c.G32C:p.R11P	24.9	FALSE	TRUE	0.0007	0.0005	0.0005	0.0005	0.0004	0.0006	6.958e-05	0	0	0	2.019e-05	0	0.0006	0.0008	0	0.0003	0.0003	0.0003	0.0003	0.0007	2.414e-05	0	0	0	0	0	0	0.0007	0	0	206	443	425	18	0	0
EUR	chr11:121452372:T:C	11	121452372	121452372	T	C	SORL1	exonic	nonsynonymous SNV	SORL1:NM_003105:exon1:c.T41C:p.F14S	22.1	FALSE	TRUE	1.471e-05	0	2.736e-06	0	0	.	0	0	0	0	0	0	0	0	0	6.577e-06	6.568e-06	1.286e-05	0	1.471e-05	0	0	0	0	0	0	0	1.471e-05	0	0	206	450	432	18	0	0
EUR	chr11:121452464:G:T	11	121452464	121452464	G	T	SORL1	exonic	nonsynonymous SNV	SORL1:NM_003105:exon1:c.G133T:p.D45Y	23.5	FALSE	TRUE	1.471e-05	1.327e-05	1.71e-05	5.811e-06	2.097e-05	0.0002	0	0	0	0	0	0.0002	1.413e-05	3.574e-05	0	1.313e-05	1.312e-05	2.57e-05	0	6.535e-05	0	0	6.535e-05	0	0	0	0	1.471e-05	0	0	206	450	432	18	0	0
EUR	chr11:121452485:C:T	11	121452485	121452485	C	T	SORL1	exonic	stopgain	SORL1:NM_003105:exon1:c.C154T:p.Q52X	36	TRUE	FALSE	9.483e-07	7.471e-07	4.104e-06	1.47e-06	0	9.483e-07	0	0	0	0	0	0	9.483e-07	0	0	.	.	.	.	.	.	.	.	.	.	.	.	.	.	.	206	452	434	18	0	0
EUR	chr11:121452491:G:C	11	121452491	121452491	G	C	SORL1	exonic	nonsynonymous SNV	SORL1:NM_003105:exon1:c.G160C:p.D54H	25.2	FALSE	TRUE	2.942e-05	1.275e-05	1.231e-05	1.475e-05	1.069e-05	3.673e-05	0	3.673e-05	0	0	0	0	1.426e-05	0	1.359e-05	1.315e-05	1.313e-05	2.57e-05	0	2.942e-05	0	0	0	0	0	0	0	2.942e-05	0	0	206	452	434	18	0	0
EUR	chr11:121452606:T:A	11	121452606	121452606	T	A	SORL1	exonic	nonsynonymous SNV	SORL1:NM_003105:exon1:c.T275A:p.V92E	24.5	FALSE	TRUE	1.479e-06	1.479e-06	2.052e-06	2.92e-06	0	0.0002	0	0	0	0	0	0.0002	9.385e-07	0	0	.	.	.	.	.	.	.	.	.	.	.	.	.	.	.	206	452	434	18	0	0
EUR	chr11:121470029:A:G	11	121470029	121470029	A	G	SORL1	exonic	nonsynonymous SNV	SORL1:NM_003105:exon2:c.A308G:p.N103S	25.2	FALSE	TRUE	1.47e-05	8.21e-06	8.209e-06	9.531e-06	6.877e-06	1.079e-05	0	0	0	0	0	0	1.079e-05	0	0	6.571e-06	6.567e-06	1.285e-05	0	1.47e-05	0	0	0	0	0	0	0	1.47e-05	0	0	206	452	434	18	0	0
EUR	chr11:121470035:T:C	11	121470035	121470035	T	C	SORL1	exonic	nonsynonymous SNV	SORL1:NM_003105:exon2:c.T314C:p.M105T	23.8	FALSE	TRUE	7.35e-05	2.736e-05	2.736e-05	3.403e-05	2.063e-05	3.507e-05	0	0	0	0	0	0	3.507e-05	1.656e-05	0	3.286e-05	3.284e-05	3.855e-05	2.69e-05	7.35e-05	0	0	0	0	0	0	0	7.35e-05	0	0	206	452	434	18	0	0
EUR	chr11:121470067:G:A	11	121470067	121470067	G	A	SORL1	exonic	nonsynonymous SNV	SORL1:NM_003105:exon2:c.G346A:p.V116M	26.8	FALSE	TRUE	2.608e-05	2.121e-05	2.121e-05	2.45e-05	1.788e-05	2.608e-05	0	0	0	2.519e-05	0	0	2.608e-05	0	1.159e-05	6.565e-06	6.562e-06	0	1.342e-05	2.406e-05	2.406e-05	0	0	0	0	0	0	0	0	0	206	452	434	18	1	1
EUR	chr11:121470073:G:A	11	121470073	121470073	G	A	SORL1	exonic	nonsynonymous SNV	SORL1:NM_003105:exon2:c.G352A:p.V118M	32	FALSE	TRUE	2.94e-05	5.473e-06	5.472e-06	4.084e-06	6.875e-06	1.159e-05	0	0	0	0	0	0	6.295e-06	0	1.159e-05	1.314e-05	1.313e-05	1.285e-05	1.345e-05	2.94e-05	0	0	0	0	0	0	0	2.94e-05	0	0	206	452	434	18	0	0
EUR	chr11:121470118:A:G	11	121470118	121470118	A	G	SORL1	exonic	nonsynonymous SNV	SORL1:NM_003105:exon2:c.A397G:p.S133G	25	FALSE	TRUE	2.94e-05	2.059e-06	2.052e-06	1.367e-06	2.759e-06	2.709e-06	0	0	0	0	0	0	2.709e-06	0	0	1.314e-05	1.313e-05	2.57e-05	0	2.94e-05	0	0	0	0	0	0	0	2.94e-05	0	0	206	452	434	18	0	0
EUR	chr11:121478133:G:A	11	121478133	121478133	G	A	SORL1	exonic	nonsynonymous SNV	SORL1:NM_003105:exon3:c.G418A:p.D140N	24.5	FALSE	TRUE	0.0007	0.0004	0.0004	0.0004	0.0004	0.0004	5.979e-05	8.948e-05	0	0.0003	7.496e-05	0	0.0004	0.0004	3.479e-05	0.0003	0.0003	0.0004	0.0003	0.0007	4.85e-05	0	6.567e-05	0	0.0004	0	0	0.0007	0	0	206	450	432	18	0	0
EUR	chr11:121478217:T:C	11	121478217	121478217	T	C	SORL1	exonic	nonsynonymous SNV	SORL1:NM_003105:exon3:c.T502C:p.Y168H	26.2	FALSE	TRUE	NA	.	.	.	.	.	.	.	.	.	.	.	.	.	.	.	.	.	.	.	.	.	.	.	.	.	.	.	.	.	206	452	434	18	0	0
EUR	chr11:121488050:T:G	11	121488050	121488050	T	G	SORL1	exonic	nonsynonymous SNV	SORL1:NM_003105:exon4:c.T547G:p.Y183D	22.2	FALSE	TRUE	1.47e-05	3.42e-06	3.42e-06	2.722e-06	4.125e-06	2.236e-05	0	2.236e-05	0	0	0	0	3.597e-06	0	0	6.571e-06	6.566e-06	0	1.345e-05	1.47e-05	0	0	0	0	0	0	0	1.47e-05	0	0	206	452	434	18	0	0
EUR	chr11:121488075:T:C	11	121488075	121488075	T	C	SORL1	exonic	nonsynonymous SNV	SORL1:NM_003105:exon4:c.T572C:p.F191S	22.8	FALSE	TRUE	8.273e-05	6.498e-05	6.498e-05	5.717e-05	7.288e-05	8.273e-05	2.987e-05	0	0	0	0	0	8.273e-05	3.311e-05	0	3.285e-05	3.283e-05	1.284e-05	5.38e-05	7.349e-05	0	0	0	0	0	0	0	7.349e-05	0	0	206	452	434	18	0	0
EUR	chr11:121488116:C:T	11	121488116	121488116	C	T	SORL1	exonic	nonsynonymous SNV	SORL1:NM_003105:exon4:c.C613T:p.R205W	29.2	FALSE	TRUE	1.47e-05	1.368e-05	1.436e-05	9.528e-06	1.788e-05	0.0002	0	0.0002	0	0	1.872e-05	0	4.496e-06	1.656e-05	2.319e-05	1.315e-05	1.313e-05	0	2.691e-05	0.0002	0	0	0	0	0	0	0	1.47e-05	0	0.0002	206	452	434	18	0	0
EUR	chr11:121496912:C:T	11	121496912	121496912	C	T	SORL1	exonic	stopgain	SORL1:NM_003105:exon6:c.C802T:p.R268X	36	TRUE	FALSE	8.994e-06	8.21e-06	8.209e-06	1.089e-05	5.501e-06	0.0002	0	2.236e-05	0	0	0	0.0002	8.994e-06	0	0	6.601e-06	6.578e-06	0	1.353e-05	2.429e-05	2.429e-05	0	0	0	0	0	0	0	0	0	206	452	434	18	0	0
EUR	chr11:121496955:A:T	11	121496955	121496955	A	T	SORL1	exonic	nonsynonymous SNV	SORL1:NM_003105:exon6:c.A845T:p.D282V	27	FALSE	TRUE	NA	.	.	.	.	.	.	.	.	.	.	.	.	.	.	.	.	.	.	.	.	.	.	.	.	.	.	.	.	.	206	451	433	18	0	0
EUR	chr11:121496993:G:A	11	121496993	121496993	G	A	SORL1	exonic	nonsynonymous SNV	SORL1:NM_003105:exon6:c.G883A:p.E295K	27.9	FALSE	TRUE	1.799e-05	1.368e-05	1.368e-05	8.168e-06	1.925e-05	1.799e-05	0	0	0	0	0	0	1.799e-05	0	0	.	.	.	.	.	.	.	.	.	.	.	.	.	.	.	206	452	434	18	0	0
EUR	chr11:121497017:C:T	11	121497017	121497017	C	T	SORL1	exonic	nonsynonymous SNV	SORL1:NM_003105:exon6:c.C907T:p.R303W	29.4	FALSE	TRUE	0.0001	9.031e-05	9.098e-05	0.0001	7.976e-05	0.0001	5.975e-05	0	0	0	0	0	0.0001	9.936e-05	1.159e-05	5.919e-05	5.912e-05	6.428e-05	5.385e-05	0.0001	2.417e-05	0	0	0	0	0	0	0.0001	0	0	206	452	434	18	0	0
EUR	chr11:121497026:T:G	11	121497026	121497026	T	G	SORL1	exonic	nonsynonymous SNV	SORL1:NM_003105:exon6:c.T916G:p.Y306D	26.9	FALSE	TRUE	2.737e-06	2.737e-06	2.736e-06	1.362e-06	4.126e-06	2.698e-06	0	0	0	0	1.877e-05	0	2.698e-06	0	0	.	.	.	.	.	.	.	.	.	.	.	.	.	.	.	206	452	434	18	0	0
EUR	chr11:121497029:A:G	11	121497029	121497029	A	G	SORL1	exonic	nonsynonymous SNV	SORL1:NM_003105:exon6:c.A919G:p.M307V	23.6	FALSE	TRUE	2.94e-05	1.232e-05	1.231e-05	1.498e-05	9.628e-06	2.237e-05	0	2.237e-05	0	0	0	0	1.439e-05	0	1.159e-05	1.314e-05	1.313e-05	0	2.69e-05	2.94e-05	0	0	0	0	0	0	0	2.94e-05	0	0	206	452	434	18	0	0
EUR	chr11:121513003:C:T	11	121513003	121513003	C	T	SORL1	exonic	nonsynonymous SNV	SORL1:NM_003105:exon7:c.C940T:p.H314Y	23.5	FALSE	TRUE	7.206e-06	5.48e-06	5.473e-06	4.09e-06	6.883e-06	7.206e-06	0	0	0	0	0	0	7.206e-06	0	0	.	.	.	.	.	.	.	.	.	.	.	.	.	.	.	206	452	434	18	0	0
EUR	chr11:121513057:C:T	11	121513057	121513057	C	T	SORL1	exonic	nonsynonymous SNV	SORL1:NM_003105:exon7:c.C994T:p.R332W	28.9	FALSE	TRUE	1.315e-05	1.163e-05	1.163e-05	1.361e-05	9.626e-06	6.708e-05	0	6.708e-05	0	0	0	0	1.079e-05	3.311e-05	0	1.315e-05	1.313e-05	1.285e-05	1.346e-05	6.55e-05	2.414e-05	0	6.55e-05	0	0	0	0	0	0	0	206	451	433	18	0	0
EUR	chr11:121513076:C:T	11	121513076	121513076	C	T	SORL1	exonic	nonsynonymous SNV	SORL1:NM_003105:exon7:c.C1013T:p.A338V	26.4	FALSE	TRUE	1.47e-05	6.843e-06	7.525e-06	9.532e-06	4.126e-06	8.096e-06	0	0	0	0	0	0	8.096e-06	1.656e-05	0	6.572e-06	6.566e-06	1.285e-05	0	1.47e-05	0	0	0	0	0	0	0	1.47e-05	0	0	206	452	434	18	0	0
EUR	chr11:121514160:C:A	11	121514160	121514160	C	A	SORL1	exonic	stopgain	SORL1:NM_003105:exon8:c.C1050A:p.Y350X	37	TRUE	FALSE	NA	.	.	.	.	.	.	.	.	.	.	.	.	.	.	.	.	.	.	.	.	.	.	.	.	.	.	.	.	.	206	452	434	18	0	0
EUR	chr11:121514216:G:A	11	121514216	121514216	G	A	SORL1	exonic	nonsynonymous SNV	SORL1:NM_003105:exon8:c.G1106A:p.R369H	22.4	FALSE	TRUE	4.994e-05	4.994e-05	4.994e-05	3.675e-05	6.325e-05	0.0004	0	0	0	0	0	0	3.597e-05	3.311e-05	0.0004	1.972e-05	1.97e-05	0	4.037e-05	2.94e-05	2.415e-05	0	0	0	0	0	0	2.94e-05	0	0	206	452	434	18	0	0
EUR	chr11:121514222:A:C	11	121514222	121514222	A	C	SORL1	exonic	nonsynonymous SNV	SORL1:NM_003105:exon8:c.A1112C:p.N371T	24.7	FALSE	TRUE	0.0025	0.0014	0.0014	0.0014	0.0013	0.0015	0.0002	0.0002	7.652e-05	0	0.0033	0.0003	0.0015	0.0013	0.0004	0.0014	0.0014	0.0015	0.0013	0.0025	9.626e-05	0	0	0	0	0.0031	0	0.0025	0.0009	0.0008	206	452	434	18	3	3
EUR	chr11:121514275:G:A	11	121514275	121514275	G	A	SORL1	exonic	nonsynonymous SNV	SORL1:NM_003105:exon8:c.G1165A:p.V389M	24.6	FALSE	TRUE	2.94e-05	3.42e-06	3.42e-06	1.361e-06	5.5e-06	4.496e-06	0	0	0	0	0	0	4.496e-06	0	0	1.314e-05	1.313e-05	1.284e-05	1.345e-05	2.94e-05	0	0	0	0	0	0	0	2.94e-05	0	0	206	452	434	18	0	0
EUR	chr11:121520659:A:C	11	121520659	121520659	A	C	SORL1	exonic	nonsynonymous SNV	SORL1:NM_003105:exon9:c.A1214C:p.Y405S	24.9	FALSE	TRUE	1.971e-05	4.258e-06	4.104e-06	5.625e-06	2.865e-06	5.527e-06	0	0	0	0	0	0	5.527e-06	0	0	1.971e-05	1.97e-05	0	4.035e-05	4.825e-05	4.825e-05	0	0	0	0	0	0	1.47e-05	0	0	206	451	433	18	0	0
EUR	chr11:121520674:C:A	11	121520674	121520674	C	A	SORL1	exonic	nonsynonymous SNV	SORL1:NM_003105:exon9:c.C1229A:p.P410Q	26.3	FALSE	TRUE	9.148e-07	7.046e-07	2.736e-06	1.399e-06	0	9.148e-07	0	0	0	0	0	0	9.148e-07	0	0	.	.	.	.	.	.	.	.	.	.	.	.	.	.	.	206	452	434	18	0	0
EUR	chr11:121520691:C:G	11	121520691	121520691	C	G	SORL1	exonic	nonsynonymous SNV	SORL1:NM_003105:exon9:c.C1246G:p.R416G	25.7	FALSE	TRUE	3.637e-06	3.488e-06	3.42e-06	4.158e-06	2.808e-06	2.548e-05	0	2.548e-05	0	0	0	0	3.637e-06	0	0	.	.	.	.	.	.	.	.	.	.	.	.	.	.	.	206	452	434	18	0	0
EUR	chr11:121520691:C:T	11	121520691	121520691	C	T	SORL1	exonic	stopgain	SORL1:NM_003105:exon9:c.C1246T:p.R416X	37	TRUE	FALSE	7.274e-06	5.58e-06	7.525e-06	4.158e-06	7.021e-06	7.274e-06	0	0	0	0	0	0	7.274e-06	0	0	.	.	.	.	.	.	.	.	.	.	.	.	.	.	.	206	452	434	18	0	0
EUR	chr11:121520692:G:A	11	121520692	121520692	G	A	SORL1	exonic	nonsynonymous SNV	SORL1:NM_003105:exon9:c.G1247A:p.R416Q	30	FALSE	TRUE	9.985e-05	8.211e-05	8.346e-05	6.915e-05	9.525e-05	9.985e-05	3.094e-05	0	0	0	0	0	9.985e-05	0.0001	1.235e-05	3.288e-05	3.284e-05	2.571e-05	4.039e-05	7.35e-05	0	0	0	0	0	0	0	7.35e-05	0	0	206	452	434	18	0	0
EUR	chr11:121520692:G:T	11	121520692	121520692	G	T	SORL1	exonic	nonsynonymous SNV	SORL1:NM_003105:exon9:c.G1247T:p.R416L	29.7	FALSE	TRUE	4.41e-05	6.263e-06	7.525e-06	4.149e-06	8.404e-06	8.17e-06	0	0	0	0	0	0	8.17e-06	0	0	1.973e-05	1.97e-05	1.285e-05	2.693e-05	4.41e-05	0	0	0	0	0	0	0	4.41e-05	0	0	206	452	434	18	0	0
EUR	chr11:121520700:G:T	11	121520700	121520700	G	T	SORL1	exonic	stopgain	SORL1:NM_003105:exon9:c.G1255T:p.G419X	38	TRUE	FALSE	NA	.	.	.	.	.	.	.	.	.	.	.	.	.	.	.	.	.	.	.	.	.	.	.	.	.	.	.	.	.	206	452	434	18	0	0
EUR	chr11:121520710:G:A	11	121520710	121520710	G	A	SORL1	exonic	nonsynonymous SNV	SORL1:NM_003105:exon9:c.G1265A:p.G422E	28.4	FALSE	TRUE	NA	.	.	.	.	.	.	.	.	.	.	.	.	.	.	.	.	.	.	.	.	.	.	.	.	.	.	.	.	.	206	452	434	18	0	0
EUR	chr11:121520790:A:G	11	121520790	121520790	A	G	SORL1	exonic	nonsynonymous SNV	SORL1:NM_003105:exon9:c.A1345G:p.T449A	22.8	FALSE	TRUE	1.47e-05	7.533e-06	7.524e-06	6.814e-06	8.26e-06	8.998e-06	0	0	0	0	0	0	8.998e-06	1.658e-05	0	6.572e-06	6.567e-06	1.285e-05	0	1.47e-05	0	0	0	0	0	0	0	1.47e-05	0	0	206	452	434	18	0	0
EUR	chr11:121520815:C:T	11	121520815	121520815	C	T	SORL1	exonic	nonsynonymous SNV	SORL1:NM_003105:exon9:c.C1370T:p.A457V	22.9	FALSE	TRUE	NA	.	.	.	.	.	.	.	.	.	.	.	.	.	.	.	.	.	.	.	.	.	.	.	.	.	.	.	.	.	206	452	434	18	0	0
EUR	chr11:121520821:C:A	11	121520821	121520821	C	A	SORL1	exonic	nonsynonymous SNV	SORL1:NM_003105:exon9:c.C1376A:p.T459K	24	FALSE	TRUE	0.0001	3.24e-05	3.215e-05	3.154e-05	3.326e-05	4.059e-05	0	0	0	0	0	0	4.059e-05	3.338e-05	0	6.574e-05	6.568e-05	5.14e-05	8.077e-05	0.0001	2.414e-05	0	0	0	0	0	0	0.0001	0	0	206	451	434	17	0	0
EUR	chr11:121522590:C:T	11	121522590	121522590	C	T	SORL1	exonic	nonsynonymous SNV	SORL1:NM_003105:exon10:c.C1409T:p.S470F	23.8	FALSE	TRUE	2.7e-05	2.19e-05	2.189e-05	1.907e-05	2.476e-05	2.7e-05	0	0	0	0	1.872e-05	0	2.7e-05	1.656e-05	0	.	.	.	.	.	.	.	.	.	.	.	.	.	.	.	206	452	434	18	0	0
EUR	chr11:121522629:A:G	11	121522629	121522629	A	G	SORL1	exonic	nonsynonymous SNV	SORL1:NM_003105:exon10:c.A1448G:p.Q483R	25.1	FALSE	TRUE	1.47e-05	5.472e-06	5.472e-06	5.445e-06	5.5e-06	7.194e-06	0	0	0	0	0	0	7.194e-06	0	0	6.569e-06	6.567e-06	1.284e-05	0	1.47e-05	0	0	0	0	0	0	0	1.47e-05	0	0	206	452	434	18	0	0
EUR	chr11:121522645:G:C	11	121522645	121522645	G	C	SORL1	exonic	nonsynonymous SNV	SORL1:NM_003105:exon10:c.G1464C:p.Q488H	22.7	FALSE	TRUE	2.939e-05	1.573e-05	1.573e-05	1.633e-05	1.513e-05	1.888e-05	0	0	0	0	0	0	1.888e-05	3.311e-05	0	1.971e-05	1.97e-05	2.569e-05	1.345e-05	0.0002	0	0	0	0	0.0002	0	0	2.939e-05	0	0	206	452	434	18	0	0
EUR	chr11:121522649:C:T	11	121522649	121522649	C	T	SORL1	exonic	nonsynonymous SNV	SORL1:NM_003105:exon10:c.C1468T:p.R490W	28.7	FALSE	TRUE	3.285e-05	1.3e-05	1.3e-05	1.497e-05	1.1e-05	0.0002	2.987e-05	0	0	0.0001	3.744e-05	0.0002	8.993e-06	0	1.159e-05	3.285e-05	3.283e-05	2.569e-05	4.035e-05	6.541e-05	4.824e-05	0	6.541e-05	0	0	0	0	2.939e-05	0	0	206	452	434	18	0	0
EUR	chr11:121522921:G:C	11	121522921	121522921	G	C	SORL1	exonic	nonsynonymous SNV	SORL1:NM_003105:exon11:c.G1528C:p.V510L	22.8	FALSE	TRUE	NA	.	.	.	.	.	.	.	.	.	.	.	.	.	.	.	.	.	.	.	.	.	.	.	.	.	.	.	.	.	206	452	434	18	0	0
EUR	chr11:121522982:G:A	11	121522982	121522982	G	A	SORL1	exonic	stopgain	SORL1:NM_003105:exon11:c.G1589A:p.W530X	52	TRUE	FALSE	1.37e-06	1.37e-06	2.052e-06	1.363e-06	1.376e-06	2.52e-05	0	0	0	2.52e-05	0	0	9.006e-07	0	0	.	.	.	.	.	.	.	.	.	.	.	.	.	.	.	206	452	434	18	0	0
EUR	chr11:121532545:G:A	11	121532545	121532545	G	A	SORL1	exonic	nonsynonymous SNV	SORL1:NM_003105:exon12:c.G1678A:p.E560K	22	FALSE	TRUE	0.0002	0.0001	0.0001	0.0001	0.0001	0.0002	0	6.71e-05	0	0	1.872e-05	0	0.0002	6.624e-05	2.319e-05	0.0001	0.0001	0.0001	0.0001	0.0002	2.406e-05	0	0	0	0	0	0	0.0002	0.0005	0	206	452	434	18	0	0
EUR	chr11:121543687:A:T	11	121543687	121543687	A	T	SORL1	exonic	nonsynonymous SNV	SORL1:NM_003105:exon13:c.A1825T:p.S609C	26.2	FALSE	TRUE	NA	.	.	.	.	.	.	.	.	.	.	.	.	.	.	.	.	.	.	.	.	.	.	.	.	.	.	.	.	.	206	452	434	18	0	0
EUR	chr11:121543705:G:T	11	121543705	121543705	G	T	SORL1	exonic	nonsynonymous SNV	SORL1:NM_003105:exon13:c.G1843T:p.V615F	24.8	FALSE	TRUE	NA	.	.	.	.	.	.	.	.	.	.	.	.	.	.	.	.	.	.	.	.	.	.	.	.	.	.	.	.	.	206	452	434	18	0	0
EUR	chr11:121545246:T:C	11	121545246	121545246	T	C	SORL1	exonic	nonsynonymous SNV	SORL1:NM_003105:exon14:c.T1868C:p.V623A	23.7	FALSE	TRUE	0.0001	9.441e-05	9.44e-05	0.0001	7.564e-05	0.0001	2.987e-05	0	0	0	0	0	0.0001	3.312e-05	0	3.948e-05	3.941e-05	5.144e-05	2.694e-05	8.823e-05	0	0	0	0	0	0	0	8.823e-05	0	0	206	452	434	18	0	0
EUR	chr11:121545284:T:A	11	121545284	121545284	T	A	SORL1	exonic	nonsynonymous SNV	SORL1:NM_003105:exon14:c.T1906A:p.S636T	24.1	FALSE	TRUE	0.001	0.0008	0.0008	0.0008	0.0007	0.001	0.0001	6.708e-05	3.826e-05	0	0.0004	0	0.001	0.0005	1.159e-05	0.0006	0.0006	0.0007	0.0005	0.001	0.0003	0	0.0002	0	0	0.0003	0	0.001	0.0009	0	206	452	434	18	0	0
EUR	chr11:121545288:A:G	11	121545288	121545288	A	G	SORL1	exonic	nonsynonymous SNV	SORL1:NM_003105:exon14:c.A1910G:p.D637G	33	FALSE	TRUE	NA	.	.	.	.	.	.	.	.	.	.	.	.	.	.	.	.	.	.	.	.	.	.	.	.	.	.	.	.	.	206	452	434	18	0	0
EUR	chr11:121545336:G:A	11	121545336	121545336	G	A	SORL1	exonic	nonsynonymous SNV	SORL1:NM_003105:exon14:c.G1958A:p.R653Q	32	FALSE	TRUE	3.286e-05	4.788e-06	4.788e-06	4.084e-06	5.5e-06	2.987e-05	2.987e-05	2.236e-05	0	0	0	0	3.597e-06	1.656e-05	0	3.286e-05	3.284e-05	2.569e-05	4.036e-05	0.0001	0.0001	0	0	0	0	0	0	0	0	0	206	452	434	18	0	0
EUR	chr11:121545392:G:A	11	121545392	121545392	G	A	SORL1	exonic	nonsynonymous SNV	SORL1:NM_003105:exon14:c.G2014A:p.V672M	23.5	FALSE	TRUE	1.847e-05	1.847e-05	1.915e-05	1.634e-05	2.063e-05	9.275e-05	0	6.708e-05	0	0	0	0	1.349e-05	1.656e-05	9.275e-05	1.313e-05	1.312e-05	1.285e-05	1.342e-05	0.0004	0	0	0	0	0	0	0	0	0	0.0004	206	452	434	18	2	2
EUR	chr11:121545405:C:T	11	121545405	121545405	C	T	SORL1	exonic	nonsynonymous SNV	SORL1:NM_003105:exon14:c.C2027T:p.S676F	27.7	FALSE	TRUE	1.368e-06	1.368e-06	1.368e-06	0	2.75e-06	1.159e-05	0	0	0	0	0	0	8.993e-07	0	1.159e-05	.	.	.	.	.	.	.	.	.	.	.	.	.	.	.	206	452	434	18	0	0
EUR	chr11:121545413:C:T	11	121545413	121545413	C	T	SORL1	exonic	nonsynonymous SNV	SORL1:NM_003105:exon14:c.C2035T:p.R679W	32	FALSE	TRUE	2.94e-05	2.052e-05	2.052e-05	1.906e-05	2.2e-05	2.52e-05	0	2.236e-05	0	2.52e-05	1.872e-05	0	2.428e-05	0	0	1.972e-05	1.97e-05	2.57e-05	1.346e-05	2.94e-05	2.415e-05	0	0	0	0	0	0	2.94e-05	0	0	206	452	434	18	0	0
EUR	chr11:121545416:G:A	11	121545416	121545416	G	A	SORL1	exonic	nonsynonymous SNV	SORL1:NM_003105:exon14:c.G2038A:p.E680K	21.1	FALSE	TRUE	NA	.	.	.	.	.	.	.	.	.	.	.	.	.	.	.	.	.	.	.	.	.	.	.	.	.	.	.	.	.	206	451	433	18	0	0
EUR	chr11:121549973:A:C	11	121549973	121549973	A	C	SORL1	exonic	nonsynonymous SNV	SORL1:NM_003105:exon15:c.A2065C:p.K689Q	22.2	FALSE	TRUE	2.94e-05	1.779e-05	1.779e-05	1.906e-05	1.651e-05	2.988e-05	2.988e-05	0	0	0	0	0	2.249e-05	0	0	1.314e-05	1.313e-05	1.285e-05	1.345e-05	2.94e-05	0	0	0	0	0	0	0	2.94e-05	0	0	206	452	434	18	0	0
EUR	chr11:121550048:G:A	11	121550048	121550048	G	A	SORL1	exonic	nonsynonymous SNV	SORL1:NM_003105:exon15:c.G2140A:p.V714M	21.2	FALSE	TRUE	8.995e-07	6.842e-07	6.84e-07	0	1.375e-06	8.995e-07	0	0	0	0	0	0	8.995e-07	0	0	.	.	.	.	.	.	.	.	.	.	.	.	.	.	.	206	452	434	18	0	0
EUR	chr11:121550074:C:A	11	121550074	121550074	C	A	SORL1	exonic	stopgain	SORL1:NM_003105:exon15:c.C2166A:p.Y722X	36	TRUE	FALSE	NA	.	.	.	.	.	.	.	.	.	.	.	.	.	.	.	.	.	.	.	.	.	.	.	.	.	.	.	.	.	206	452	434	18	0	0
EUR	chr11:121550082:C:T	11	121550082	121550082	C	T	SORL1	exonic	nonsynonymous SNV	SORL1:NM_003105:exon15:c.C2174T:p.T725M	25.4	FALSE	TRUE	2.259e-05	2.259e-05	2.326e-05	1.635e-05	2.89e-05	3.482e-05	2.99e-05	0	3.832e-05	2.523e-05	1.875e-05	0	2.25e-05	1.658e-05	3.482e-05	.	.	.	.	.	.	.	.	.	.	.	.	.	.	.	206	452	434	18	0	0
EUR	chr11:121550590:G:A	11	121550590	121550590	G	A	SORL1	exonic	nonsynonymous SNV	SORL1:NM_003105:exon16:c.G2186A:p.R729Q	34	FALSE	TRUE	3.286e-05	2.394e-05	2.394e-05	2.314e-05	2.475e-05	0.0002	2.987e-05	0.0002	0	2.519e-05	0	0	2.069e-05	4.968e-05	0	3.286e-05	3.283e-05	3.854e-05	2.691e-05	0.0001	0	0	0.0001	0	0	0	0	2.939e-05	0.0005	0	206	452	434	18	0	0
EUR	chr11:121550604:G:A	11	121550604	121550604	G	A	SORL1	exonic	nonsynonymous SNV	SORL1:NM_003105:exon16:c.G2200A:p.D734N	31	FALSE	TRUE	0.0007	0.0005	0.0005	0.0005	0.0005	0.0004	2.987e-05	0.0004	0	0	0.0073	0	0.0003	0.0004	0	0.0007	0.0007	0.0003	0.0011	0.0004	4.828e-05	0	0	0	0	0.0073	0	0.0004	0	0	206	452	434	18	1	1
EUR	chr11:121550632:C:T	11	121550632	121550632	C	T	SORL1	exonic	nonsynonymous SNV	SORL1:NM_003105:exon16:c.C2228T:p.A743V	20.2	FALSE	TRUE	0.0001	8.962e-05	8.961e-05	8.849e-05	9.076e-05	0.0002	0.0002	6.71e-05	0	0	0	0	0.0001	9.936e-05	2.319e-05	0.0001	0.0001	0.0001	8.072e-05	0.0001	9.66e-05	0	6.545e-05	0	0	0	0	0.0001	0.0005	0	206	452	434	18	0	0
EUR	chr11:121550652:G:A	11	121550652	121550652	G	A	SORL1	exonic	nonsynonymous SNV	SORL1:NM_003105:exon16:c.G2248A:p.V750I	21.9	FALSE	TRUE	0.001	0.0008	0.0008	0.0008	0.0008	0.0019	8.962e-05	0.0002	0	0	0	0.0019	0.001	0.0006	0.0002	0.0004	0.0004	0.0005	0.0003	0.0008	0.0002	0	0.0001	0	0	0	0.0068	0.0008	0	0	206	452	434	18	0	0
EUR	chr11:121553945:G:A	11	121553945	121553945	G	A	SORL1	exonic	nonsynonymous SNV	SORL1:NM_003105:exon17:c.G2275A:p.E759K	24.9	FALSE	TRUE	1.62e-05	1.438e-05	1.436e-05	1.907e-05	9.633e-06	2.988e-05	2.988e-05	0	0	2.52e-05	0	0	1.62e-05	1.657e-05	0	.	.	.	.	.	.	.	.	.	.	.	.	.	.	.	206	452	434	18	0	0
EUR	chr11:121553982:G:A	11	121553982	121553982	G	A	SORL1	exonic	nonsynonymous SNV	SORL1:NM_003105:exon17:c.G2312A:p.R771H	29.4	FALSE	TRUE	3.237e-05	3.147e-05	3.215e-05	2.859e-05	3.438e-05	7.557e-05	0	0	3.827e-05	7.557e-05	1.872e-05	0	3.237e-05	1.656e-05	4.637e-05	1.314e-05	1.313e-05	1.284e-05	1.345e-05	0.0004	0	0	0	0	0.0004	0	0	0	0	0	206	452	434	18	0	0
EUR	chr11:121554052:C:G	11	121554052	121554052	C	G	SORL1	exonic	nonsynonymous SNV	SORL1:NM_003105:exon17:c.C2382G:p.D794E	24.1	FALSE	TRUE	1.169e-05	8.893e-06	8.893e-06	8.167e-06	9.625e-06	1.169e-05	0	0	0	0	0	0	1.169e-05	0	0	.	.	.	.	.	.	.	.	.	.	.	.	.	.	.	206	452	434	18	0	0
EUR	chr11:121555190:C:T	11	121555190	121555190	C	T	SORL1	exonic	nonsynonymous SNV	SORL1:NM_003105:exon18:c.C2443T:p.L815F	23.5	FALSE	TRUE	2.52e-05	1.917e-05	1.915e-05	2.452e-05	1.376e-05	2.52e-05	0	0	0	0	0	0	2.52e-05	0	0	6.57e-06	6.567e-06	0	1.345e-05	1.47e-05	0	0	0	0	0	0	0	1.47e-05	0	0	206	452	434	18	0	0
EUR	chr11:121555302:G:C	11	121555302	121555302	G	C	SORL1	exonic	nonsynonymous SNV	SORL1:NM_003105:exon18:c.G2555C:p.G852A	25	FALSE	TRUE	1.3e-05	1.3e-05	1.3e-05	1.498e-05	1.1e-05	2.989e-05	2.989e-05	0	0	0	0	0	1.259e-05	6.625e-05	0	.	.	.	.	.	.	.	.	.	.	.	.	.	.	.	206	452	434	18	0	0
EUR	chr11:121555307:A:G	11	121555307	121555307	A	G	SORL1	exonic	nonsynonymous SNV	SORL1:NM_003105:exon18:c.A2560G:p.K854E	23.6	FALSE	TRUE	1.079e-05	9.58e-06	9.577e-06	1.089e-05	8.253e-06	2.988e-05	2.988e-05	0	0	0	0	0	1.079e-05	1.657e-05	0	.	.	.	.	.	.	.	.	.	.	.	.	.	.	.	206	452	434	18	0	0
EUR	chr11:121558597:G:A	11	121558597	121558597	G	A	SORL1	exonic	nonsynonymous SNV	SORL1:NM_003105:exon20:c.G2670A:p.M890I	26.3	FALSE	TRUE	3.507e-05	2.736e-05	2.736e-05	3.131e-05	2.338e-05	3.507e-05	2.987e-05	0	0	0	0	0	3.507e-05	0	0	1.314e-05	1.313e-05	0	2.69e-05	1.47e-05	0	0	0	0	0	9.423e-05	0	1.47e-05	0	0	206	452	434	18	0	0
EUR	chr11:121558637:C:T	11	121558637	121558637	C	T	SORL1	exonic	nonsynonymous SNV	SORL1:NM_003105:exon20:c.C2710T:p.R904W	26.3	FALSE	TRUE	5.884e-05	4.378e-05	4.378e-05	3.948e-05	4.813e-05	0.0001	0	0.0001	3.826e-05	0	0	0	4.586e-05	9.934e-05	1.159e-05	3.945e-05	4.595e-05	5.146e-05	2.689e-05	0.0001	0	0	0.0001	0	0	0	0	5.884e-05	0	0	206	452	434	18	0	0
EUR	chr11:121558638:G:A	11	121558638	121558638	G	A	SORL1	exonic	nonsynonymous SNV	SORL1:NM_003105:exon20:c.G2711A:p.R904Q	27.6	FALSE	TRUE	0.0001	0.0001	0.0001	0.0002	0.0001	0.0003	0.0002	0.0003	0	0.0002	0	0	0.0001	0.0004	2.319e-05	0.0001	0.0001	9e-05	0.0002	0.001	0.0001	0	0.0003	0	0.001	0	0	7.353e-05	0	0.0002	206	452	434	18	0	0
EUR	chr11:121558647:T:C	11	121558647	121558647	T	C	SORL1	exonic	nonsynonymous SNV	SORL1:NM_003105:exon20:c.T2720C:p.M907T	25.1	FALSE	TRUE	1.47e-05	.	.	.	.	.	.	.	.	.	.	.	.	.	.	6.577e-06	6.568e-06	1.286e-05	0	1.47e-05	0	0	0	0	0	0	0	1.47e-05	0	0	206	452	434	18	0	0
EUR	chr11:121558698:A:G	11	121558698	121558698	A	G	SORL1	exonic	nonsynonymous SNV	SORL1:NM_003105:exon20:c.A2771G:p.N924S	24.2	FALSE	TRUE	4.411e-05	2.463e-05	2.463e-05	3.267e-05	1.65e-05	0.0002	5.974e-05	2.236e-05	0	2.519e-05	0	0.0002	2.698e-05	1.656e-05	0	3.945e-05	3.94e-05	5.141e-05	2.692e-05	7.243e-05	7.243e-05	0	0	0	0	0	0	4.411e-05	0	0	206	452	434	18	1	1
EUR	chr11:121558700:G:A	11	121558700	121558700	G	A	SORL1	exonic	nonsynonymous SNV	SORL1:NM_003105:exon20:c.G2773A:p.G925S	29.5	FALSE	TRUE	NA	.	.	.	.	.	.	.	.	.	.	.	.	.	.	.	.	.	.	.	.	.	.	.	.	.	.	.	.	.	206	449	431	18	0	0
EUR	chr11:121558715:G:A	11	121558715	121558715	G	A	SORL1	exonic	nonsynonymous SNV	SORL1:NM_003105:exon20:c.G2788A:p.D930N	21.6	FALSE	TRUE	1.984e-05	1.984e-05	1.984e-05	1.77e-05	2.2e-05	5.974e-05	5.974e-05	0	0	2.519e-05	0	0	1.978e-05	4.967e-05	1.159e-05	.	.	.	.	.	.	.	.	.	.	.	.	.	.	.	206	452	434	18	0	0
EUR	chr11:121558767:C:T	11	121558767	121558767	C	T	SORL1	exonic	nonsynonymous SNV	SORL1:NM_003105:exon20:c.C2840T:p.T947M	20.9	FALSE	TRUE	0.0042	0.0004	0.0004	0.0005	0.0003	0.0141	0.0141	0.0006	0	0	0	0.0005	1.709e-05	0.001	6.956e-05	0.0042	0.0042	0.0044	0.0041	0.0148	0.0148	0	0.0012	0	0	0	0	0.0001	0.0024	0	206	452	434	18	0	0
EUR	chr11:121558785:G:A	11	121558785	121558785	G	A	SORL1	exonic	nonsynonymous SNV	SORL1:NM_003105:exon20:c.G2858A:p.R953H	32	FALSE	TRUE	2.63e-05	2.121e-05	2.121e-05	1.77e-05	2.475e-05	9.275e-05	8.961e-05	0	0	5.038e-05	0	0	1.619e-05	0	9.275e-05	2.63e-05	2.627e-05	1.285e-05	4.038e-05	9.658e-05	9.658e-05	0	0	0	0	0	0	0	0	0	206	452	434	18	0	0
EUR	chr11:121559534:G:T	11	121559534	121559534	G	T	SORL1	exonic	nonsynonymous SNV	SORL1:NM_003105:exon21:c.G2926T:p.D976Y	25.6	FALSE	TRUE	NA	.	.	.	.	.	.	.	.	.	.	.	.	.	.	.	.	.	.	.	.	.	.	.	.	.	.	.	.	.	206	452	434	18	0	0
EUR	chr11:121559549:C:G	11	121559549	121559549	C	G	SORL1	exonic	nonsynonymous SNV	SORL1:NM_003105:exon21:c.C2941G:p.L981V	23.8	FALSE	TRUE	6.025e-05	4.652e-05	4.652e-05	5.173e-05	4.125e-05	6.025e-05	0	0	0	0	0	0	6.025e-05	1.656e-05	0	1.314e-05	1.313e-05	1.285e-05	1.345e-05	2.939e-05	0	0	0	0	0	0	0	2.939e-05	0	0	206	452	434	18	0	0
EUR	chr11:121559568:C:T	11	121559568	121559568	C	T	SORL1	exonic	nonsynonymous SNV	SORL1:NM_003105:exon21:c.C2960T:p.S987F	23.9	FALSE	TRUE	NA	.	.	.	.	.	.	.	.	.	.	.	.	.	.	.	.	.	.	.	.	.	.	.	.	.	.	.	.	.	206	452	434	18	0	0
EUR	chr11:121559600:G:T	11	121559600	121559600	G	T	SORL1	exonic	nonsynonymous SNV	SORL1:NM_003105:exon21:c.G2992T:p.A998S	21.7	FALSE	TRUE	NA	.	.	.	.	.	.	.	.	.	.	.	.	.	.	.	.	.	.	.	.	.	.	.	.	.	.	.	.	.	206	452	434	18	0	0
EUR	chr11:121559613:C:T	11	121559613	121559613	C	T	SORL1	exonic	nonsynonymous SNV	SORL1:NM_003105:exon21:c.C3005T:p.T1002M	26.5	FALSE	TRUE	0.0001	0.0001	0.0001	0.0001	0.0001	0.0001	5.974e-05	2.236e-05	0	2.519e-05	0.0003	0	0.0001	8.279e-05	1.159e-05	9.86e-05	9.851e-05	5.141e-05	0.0001	0.0001	4.829e-05	0	6.546e-05	0	0	0.0004	0	0.0001	0	0	206	452	434	18	0	0
EUR	chr11:121559640:A:G	11	121559640	121559640	A	G	SORL1	exonic	nonsynonymous SNV	SORL1:NM_003105:exon21:c.A3032G:p.Y1011C	26.7	FALSE	TRUE	1.47e-05	1.368e-06	1.368e-06	1.361e-06	1.375e-06	1.799e-06	0	0	0	0	0	0	1.799e-06	0	0	6.571e-06	6.567e-06	1.285e-05	0	1.47e-05	0	0	0	0	0	0	0	1.47e-05	0	0	206	452	434	18	0	0
EUR	chr11:121567012:G:T	11	121567012	121567012	G	T	SORL1	exonic	nonsynonymous SNV	SORL1:NM_003105:exon22:c.G3122T:p.R1041M	21.9	FALSE	TRUE	2.94e-05	6.157e-06	6.156e-06	6.806e-06	5.5e-06	7.194e-06	0	0	0	0	0	0	7.194e-06	1.656e-05	0	1.312e-05	1.312e-05	0	2.684e-05	2.94e-05	0	0	0	0	0	0	0	2.94e-05	0	0	206	452	434	18	0	0
EUR	chr11:121567033:G:A	11	121567033	121567033	G	A	SORL1	exonic	nonsynonymous SNV	SORL1:NM_003105:exon22:c.G3143A:p.S1048N	21.7	FALSE	TRUE	8.209e-06	8.209e-06	8.209e-06	4.084e-06	1.238e-05	0.0002	0	0.0002	0	0	0	0	2.698e-06	0	0	.	.	.	.	.	.	.	.	.	.	.	.	.	.	.	206	452	434	18	0	0
EUR	chr11:121570171:C:T	11	121570171	121570171	C	T	SORL1	exonic	nonsynonymous SNV	SORL1:NM_003105:exon23:c.C3238T:p.R1080C	28.3	FALSE	TRUE	1.529e-05	1.437e-05	1.437e-05	1.498e-05	1.376e-05	2.319e-05	0	2.236e-05	0	0	0	0	1.529e-05	1.657e-05	2.319e-05	1.314e-05	1.313e-05	0	2.689e-05	2.413e-05	2.413e-05	0	0	0	0	0	0	1.47e-05	0	0	206	452	434	18	0	0
EUR	chr11:121570172:G:A	11	121570172	121570172	G	A	SORL1	exonic	nonsynonymous SNV	SORL1:NM_003105:exon23:c.G3239A:p.R1080H	21.8	FALSE	TRUE	4.41e-05	2.395e-05	2.394e-05	1.907e-05	2.889e-05	0.0001	2.989e-05	0	0	2.52e-05	0	0	2.159e-05	0	0.0001	3.286e-05	3.284e-05	5.138e-05	1.346e-05	0.0002	0	0	0	0	0.0002	0	0	4.41e-05	0	0.0002	206	452	434	18	0	0
EUR	chr11:121570177:C:A	11	121570177	121570177	C	A	SORL1	exonic	nonsynonymous SNV	SORL1:NM_003105:exon23:c.C3244A:p.Q1082K	24.2	FALSE	TRUE	NA	.	.	.	.	.	.	.	.	.	.	.	.	.	.	.	.	.	.	.	.	.	.	.	.	.	.	.	.	.	206	452	434	18	0	0
EUR	chr11:121570183:C:T	11	121570183	121570183	C	T	SORL1	exonic	nonsynonymous SNV	SORL1:NM_003105:exon23:c.C3250T:p.R1084C	32	FALSE	TRUE	1.169e-05	8.895e-06	8.893e-06	1.225e-05	5.501e-06	1.169e-05	0	0	0	0	0	0	1.169e-05	0	0	.	.	.	.	.	.	.	.	.	.	.	.	.	.	.	206	450	432	18	0	0
EUR	chr11:121570184:G:A	11	121570184	121570184	G	A	SORL1	exonic	nonsynonymous SNV	SORL1:NM_003105:exon23:c.G3251A:p.R1084H	23.8	FALSE	TRUE	7.229e-05	2.942e-05	3.01e-05	3.404e-05	2.476e-05	8.966e-05	8.966e-05	0	0	2.52e-05	0	0	3.148e-05	3.313e-05	2.32e-05	7.229e-05	7.224e-05	6.424e-05	8.073e-05	0.0001	0.0001	0	6.551e-05	0	0	0	0	5.879e-05	0	0	206	452	434	18	0	0
EUR	chr11:121570196:G:A	11	121570196	121570196	G	A	SORL1	exonic	nonsynonymous SNV	SORL1:NM_003105:exon23:c.G3263A:p.G1088E	28.5	FALSE	TRUE	6.841e-07	6.841e-07	6.84e-07	0	1.375e-06	2.519e-05	0	0	0	2.519e-05	0	0	0	0	0	.	.	.	.	.	.	.	.	.	.	.	.	.	.	.	206	451	433	18	0	0
EUR	chr11:121570199:A:T	11	121570199	121570199	A	T	SORL1	exonic	nonsynonymous SNV	SORL1:NM_003105:exon23:c.A3266T:p.N1089I	23.9	FALSE	TRUE	NA	.	.	.	.	.	.	.	.	.	.	.	.	.	.	.	.	.	.	.	.	.	.	.	.	.	.	.	.	.	206	452	434	18	0	0
EUR	chr11:121570202:G:T	11	121570202	121570202	G	T	SORL1	exonic	nonsynonymous SNV	SORL1:NM_003105:exon23:c.G3269T:p.C1090F	29.5	FALSE	TRUE	NA	.	.	.	.	.	.	.	.	.	.	.	.	.	.	.	.	.	.	.	.	.	.	.	.	.	.	.	.	.	206	452	434	18	0	0
EUR	chr11:121570204:A:G	11	121570204	121570204	A	G	SORL1	exonic	nonsynonymous SNV	SORL1:NM_003105:exon23:c.A3271G:p.I1091V	21.3	FALSE	TRUE	1.259e-05	9.578e-06	9.577e-06	9.529e-06	9.626e-06	1.259e-05	0	0	0	0	0	0	1.259e-05	0	0	.	.	.	.	.	.	.	.	.	.	.	.	.	.	.	206	452	434	18	0	0
EUR	chr11:121570270:C:T	11	121570270	121570270	C	T	SORL1	exonic	nonsynonymous SNV	SORL1:NM_003105:exon23:c.C3337T:p.P1113S	25.2	FALSE	TRUE	7.875e-05	6.26e-05	6.362e-05	6.575e-05	5.941e-05	7.875e-05	0	4.476e-05	0	0	0	0	7.875e-05	3.327e-05	0	3.944e-05	3.94e-05	2.569e-05	5.384e-05	0.0002	0	0	6.547e-05	0	0	0	0	4.41e-05	0.0005	0.0002	206	451	433	18	0	0
EUR	chr11:121570271:G:A	11	121570271	121570271	G	A	SORL1	splicing	.	.	33	TRUE	FALSE	3.283e-05	2.27e-05	2.6e-05	2.466e-05	2.072e-05	6.005e-05	6.005e-05	2.237e-05	0	5.042e-05	0	0	1.901e-05	0.0001	0	3.283e-05	3.281e-05	0	6.715e-05	6.54e-05	2.406e-05	0	6.54e-05	0	0	9.42e-05	0	2.94e-05	0	0	206	452	434	18	0	0
EUR	chr11:121574265:C:G	11	121574265	121574265	C	G	SORL1	exonic	nonsynonymous SNV	SORL1:NM_003105:exon24:c.C3362G:p.T1121S	20.3	FALSE	TRUE	NA	.	.	.	.	.	.	.	.	.	.	.	.	.	.	.	.	.	.	.	.	.	.	.	.	.	.	.	.	.	206	452	434	18	0	0
EUR	chr11:121574272:T:A	11	121574272	121574272	T	A	SORL1	exonic	nonsynonymous SNV	SORL1:NM_003105:exon24:c.T3369A:p.F1123L	24.8	FALSE	TRUE	8.818e-05	1.779e-05	1.779e-05	1.498e-05	2.063e-05	2.339e-05	0	0	0	0	0	0	2.339e-05	0	0	3.941e-05	3.94e-05	5.137e-05	2.689e-05	8.818e-05	0	0	0	0	0	0	0	8.818e-05	0	0	206	452	434	18	1	1
EUR	chr11:121574273:C:A	11	121574273	121574273	C	A	SORL1	exonic	nonsynonymous SNV	SORL1:NM_003105:exon24:c.C3370A:p.R1124S	26.7	FALSE	TRUE	8.818e-05	1.916e-05	1.915e-05	1.634e-05	2.201e-05	2.429e-05	0	0	0	0	0	0	2.429e-05	1.656e-05	0	3.942e-05	3.94e-05	5.138e-05	2.69e-05	8.818e-05	0	0	0	0	0	0	0	8.818e-05	0	0	206	452	434	18	1	1
EUR	chr11:121574274:G:T	11	121574274	121574274	G	T	SORL1	exonic	nonsynonymous SNV	SORL1:NM_003105:exon24:c.G3371T:p.R1124L	27.7	FALSE	TRUE	1.47e-05	2.053e-06	2.052e-06	1.362e-06	2.751e-06	2.699e-06	0	0	0	0	0	0	2.699e-06	0	0	1.315e-05	1.314e-05	2.57e-05	0	2.415e-05	2.415e-05	0	0	0	0	0	0	1.47e-05	0	0	206	452	434	18	0	0
EUR	chr11:121577281:A:C	11	121577281	121577281	A	C	SORL1	exonic	nonsynonymous SNV	SORL1:NM_003105:exon25:c.A3461C:p.E1154A	27	FALSE	TRUE	9.084e-07	6.968e-07	1.368e-06	1.384e-06	0	9.084e-07	0	0	0	0	0	0	9.084e-07	0	0	.	.	.	.	.	.	.	.	.	.	.	.	.	.	.	206	452	434	18	0	0
EUR	chr11:121577290:A:G	11	121577290	121577290	A	G	SORL1	exonic	nonsynonymous SNV	SORL1:NM_003105:exon25:c.A3470G:p.Q1157R	24	FALSE	TRUE	0.0003	2.221e-05	2.394e-05	2.069e-05	2.374e-05	0.0002	9.256e-05	0	0	0.0002	5.664e-05	0	9.06e-07	0.0003	0	0.0003	0.0003	0.0004	6.714e-05	0.0016	0.0003	0	0.0016	0	0.0006	0	0	1.47e-05	0	0	206	452	434	18	0	0
EUR	chr11:121577295:C:T	11	121577295	121577295	C	T	SORL1	exonic	nonsynonymous SNV	SORL1:NM_003105:exon25:c.C3475T:p.R1159W	25.8	FALSE	TRUE	4.955e-05	4.955e-05	4.994e-05	4.381e-05	5.536e-05	0.0002	0	0	0	2.521e-05	0	0.0002	4.332e-05	4.999e-05	0.0002	1.315e-05	1.313e-05	0	2.691e-05	0.0002	0	0	0	0	0.0002	0	0	0	0	0.0002	206	451	433	18	1	1
EUR	chr11:121577320:C:A	11	121577320	121577320	C	A	SORL1	exonic	nonsynonymous SNV	SORL1:NM_003105:exon25:c.C3500A:p.S1167Y	25.2	FALSE	TRUE	3.599e-06	2.738e-06	4.104e-06	4.087e-06	1.376e-06	3.599e-06	0	0	0	0	0	0	3.599e-06	0	0	.	.	.	.	.	.	.	.	.	.	.	.	.	.	.	206	452	434	18	0	0
EUR	chr11:121577322:G:A	11	121577322	121577322	G	A	SORL1	exonic	nonsynonymous SNV	SORL1:NM_003105:exon25:c.G3502A:p.G1168S	29.5	FALSE	TRUE	5.881e-05	1.027e-05	1.026e-05	9.535e-06	1.101e-05	2.245e-05	0	2.245e-05	0	0	0	0	1.17e-05	1.657e-05	0	3.286e-05	3.284e-05	5.139e-05	1.346e-05	5.881e-05	2.413e-05	0	0	0	0	0	0	5.881e-05	0	0	206	452	434	18	0	0
EUR	chr11:121577335:G:T	11	121577335	121577335	G	T	SORL1	exonic	nonsynonymous SNV	SORL1:NM_003105:exon25:c.G3515T:p.R1172L	27.8	FALSE	TRUE	NA	.	.	.	.	.	.	.	.	.	.	.	.	.	.	.	.	.	.	.	.	.	.	.	.	.	.	.	.	.	206	452	434	18	0	0
EUR	chr11:121577392:A:G	11	121577392	121577392	A	G	SORL1	exonic	nonsynonymous SNV	SORL1:NM_003105:exon25:c.A3572G:p.N1191S	25.2	FALSE	TRUE	3.439e-06	3.439e-06	3.42e-06	2.737e-06	4.149e-06	4.706e-05	0	2.317e-05	0	0	0	0	0	0	4.706e-05	.	.	.	.	.	.	.	.	.	.	.	.	.	.	.	206	452	434	18	0	0
EUR	chr11:121583502:G:A	11	121583502	121583502	G	A	SORL1	exonic	nonsynonymous SNV	SORL1:NM_003105:exon26:c.G3625A:p.G1209R	25.5	FALSE	TRUE	1.471e-05	1.096e-05	1.231e-05	8.176e-06	1.376e-05	1.26e-05	0	0	0	0	0	0	1.26e-05	1.658e-05	1.162e-05	6.574e-06	6.567e-06	1.285e-05	0	1.471e-05	0	0	0	0	0	0	0	1.471e-05	0	0	206	452	434	18	0	0
EUR	chr11:121583515:C:A	11	121583515	121583515	C	A	SORL1	exonic	nonsynonymous SNV	SORL1:NM_003105:exon26:c.C3638A:p.P1213H	27.1	FALSE	TRUE	NA	.	.	.	.	.	.	.	.	.	.	.	.	.	.	.	.	.	.	.	.	.	.	.	.	.	.	.	.	.	206	452	434	18	0	0
EUR	chr11:121583584:G:T	11	121583584	121583584	G	T	SORL1	splicing	.	.	33	TRUE	FALSE	NA	.	.	.	.	.	.	.	.	.	.	.	.	.	.	.	.	.	.	.	.	.	.	.	.	.	.	.	.	.	206	452	434	18	0	0
EUR	chr11:121586249:C:T	11	121586249	121586249	C	T	SORL1	exonic	nonsynonymous SNV	SORL1:NM_003105:exon27:c.C3734T:p.P1245L	22.1	FALSE	TRUE	5.879e-05	6.842e-06	6.84e-06	9.531e-06	4.126e-06	7.196e-06	0	0	0	0	1.872e-05	0	7.196e-06	1.656e-05	0	2.628e-05	2.627e-05	3.854e-05	1.345e-05	5.879e-05	0	0	0	0	0	0	0	5.879e-05	0	0	206	452	434	18	0	0
EUR	chr11:121586287:G:A	11	121586287	121586287	G	A	SORL1	exonic	nonsynonymous SNV	SORL1:NM_003105:exon27:c.G3772A:p.G1258S	24.7	FALSE	TRUE	4.227e-05	3.284e-05	3.283e-05	4.628e-05	1.925e-05	4.227e-05	0	0	0	0	0	0	4.227e-05	1.656e-05	0	1.314e-05	1.313e-05	1.285e-05	1.345e-05	0.0002	0	0	0	0	0.0002	0	0	1.47e-05	0	0	206	452	434	18	0	0
EUR	chr11:121588022:C:T	11	121588022	121588022	C	T	SORL1	exonic	nonsynonymous SNV	SORL1:NM_003105:exon28:c.C3817T:p.P1273S	25	FALSE	TRUE	7.829e-05	6.299e-05	6.293e-05	6.54e-05	6.055e-05	7.829e-05	5.98e-05	0	0	0	0	0	7.829e-05	4.976e-05	0	1.314e-05	1.313e-05	1.285e-05	1.345e-05	2.94e-05	0	0	0	0	0	0	0	2.94e-05	0	0	206	452	434	18	0	0
EUR	chr11:121588061:C:T	11	121588061	121588061	C	T	SORL1	exonic	nonsynonymous SNV	SORL1:NM_003105:exon28:c.C3856T:p.R1286C	33	FALSE	TRUE	1.079e-05	1.026e-05	1.026e-05	9.531e-06	1.1e-05	5.976e-05	5.976e-05	0	0	0	0	0	1.079e-05	1.657e-05	0	6.572e-06	6.567e-06	1.285e-05	0	2.414e-05	2.414e-05	0	0	0	0	0	0	0	0	0	206	452	434	18	0	0
EUR	chr11:121588062:G:T	11	121588062	121588062	G	T	SORL1	exonic	nonsynonymous SNV	SORL1:NM_003105:exon28:c.G3857T:p.R1286L	24.5	FALSE	TRUE	5.88e-05	6.158e-06	6.156e-06	5.447e-06	6.877e-06	7.196e-06	0	0	0	0	0	0	7.196e-06	1.657e-05	0	2.629e-05	2.627e-05	3.856e-05	1.346e-05	5.88e-05	0	0	0	0	0	0	0	5.88e-05	0	0	206	452	434	18	0	0
EUR	chr11:121588076:T:C	11	121588076	121588076	T	C	SORL1	exonic	nonsynonymous SNV	SORL1:NM_003105:exon28:c.T3871C:p.F1291L	22.4	FALSE	TRUE	7.351e-05	6.089e-05	6.156e-05	5.854e-05	6.327e-05	0.0002	0	2.236e-05	0	0	0	0.0002	7.196e-05	0.0001	0	4.601e-05	4.597e-05	3.855e-05	5.381e-05	0.0001	0	0	0.0001	0	0	0	0	7.351e-05	0	0	206	452	434	18	0	0
EUR	chr11:121588113:G:A	11	121588113	121588113	G	A	SORL1	exonic	nonsynonymous SNV	SORL1:NM_003105:exon28:c.G3908A:p.R1303H	25.1	FALSE	TRUE	1.47e-05	8.895e-06	8.893e-06	9.531e-06	8.252e-06	0.0002	0	0.0002	0	0	0	0	2.698e-06	0	2.319e-05	6.571e-06	6.567e-06	0	1.345e-05	1.47e-05	0	0	0	0	0	0	0	1.47e-05	0	0	206	452	434	18	0	0
EUR	chr11:121589273:T:C	11	121589273	121589273	T	C	SORL1	exonic	nonsynonymous SNV	SORL1:NM_003105:exon29:c.T3961C:p.F1321L	26.6	FALSE	TRUE	NA	.	.	.	.	.	.	.	.	.	.	.	.	.	.	.	.	.	.	.	.	.	.	.	.	.	.	.	.	.	206	451	433	18	0	0
EUR	chr11:121589282:G:C	11	121589282	121589282	G	C	SORL1	exonic	nonsynonymous SNV	SORL1:NM_003105:exon29:c.G3970C:p.V1324L	21.6	FALSE	TRUE	8.998e-07	6.844e-07	6.84e-07	1.362e-06	0	8.998e-07	0	0	0	0	0	0	8.998e-07	0	0	.	.	.	.	.	.	.	.	.	.	.	.	.	.	.	206	452	434	18	0	0
EUR	chr11:121589348:G:A	11	121589348	121589348	G	A	SORL1	exonic	nonsynonymous SNV	SORL1:NM_003105:exon29:c.G4036A:p.G1346R	27.2	FALSE	TRUE	5.256e-05	2.053e-05	2.052e-05	2.723e-05	1.375e-05	4.498e-06	0	0	0	0	0.0004	0	4.498e-06	1.656e-05	0	5.256e-05	5.253e-05	6.423e-05	4.034e-05	2.94e-05	0	0	0	0	0	0.0006	0	2.94e-05	0	0	206	452	434	18	0	0
EUR	chr11:121589352:T:G	11	121589352	121589352	T	G	SORL1	exonic	nonsynonymous SNV	SORL1:NM_003105:exon29:c.T4040G:p.M1347R	22.7	FALSE	TRUE	1.799e-06	1.368e-06	1.368e-06	2.723e-06	0	1.799e-06	0	0	0	0	0	0	1.799e-06	0	0	.	.	.	.	.	.	.	.	.	.	.	.	.	.	.	206	452	434	18	0	0
EUR	chr11:121590147:G:T	11	121590147	121590147	G	T	SORL1	exonic	nonsynonymous SNV	SORL1:NM_003105:exon30:c.G4186T:p.D1396Y	32	FALSE	TRUE	NA	.	.	.	.	.	.	.	.	.	.	.	.	.	.	.	.	.	.	.	.	.	.	.	.	.	.	.	.	.	206	452	434	18	0	0
EUR	chr11:121591040:C:T	11	121591040	121591040	C	T	SORL1	exonic	nonsynonymous SNV	SORL1:NM_003105:exon31:c.C4253T:p.T1418M	25.4	FALSE	TRUE	2.939e-05	1.026e-05	1.026e-05	8.167e-06	1.238e-05	4.472e-05	0	4.472e-05	0	0	0	0	9.892e-06	1.656e-05	1.159e-05	1.314e-05	1.313e-05	2.569e-05	0	2.939e-05	0	0	0	0	0	0	0	2.939e-05	0	0	206	452	434	18	0	0
EUR	chr11:121591052:A:G	11	121591052	121591052	A	G	SORL1	exonic	nonsynonymous SNV	SORL1:NM_003105:exon31:c.A4265G:p.N1422S	33	FALSE	TRUE	2.94e-05	2.736e-05	2.736e-05	2.586e-05	2.888e-05	2.987e-05	2.987e-05	2.236e-05	0	0	0	0	2.878e-05	6.623e-05	2.319e-05	1.972e-05	1.97e-05	1.285e-05	2.691e-05	6.545e-05	0	0	6.545e-05	0	0	0	0	2.94e-05	0	0	206	451	433	18	0	0
EUR	chr11:121591054:T:C	11	121591054	121591054	T	C	SORL1	exonic	nonsynonymous SNV	SORL1:NM_003105:exon31:c.T4267C:p.Y1423H	20.4	FALSE	TRUE	8.993e-06	6.84e-06	6.84e-06	5.445e-06	8.25e-06	8.993e-06	0	0	0	0	0	0	8.993e-06	0	0	.	.	.	.	.	.	.	.	.	.	.	.	.	.	.	206	452	434	18	0	0
EUR	chr11:121591102:G:A	11	121591102	121591102	G	A	SORL1	exonic	nonsynonymous SNV	SORL1:NM_003105:exon31:c.G4315A:p.D1439N	28.9	FALSE	TRUE	1.314e-05	2.736e-06	2.736e-06	4.084e-06	1.375e-06	2.698e-06	0	0	0	0	0	0	2.698e-06	1.656e-05	0	1.314e-05	1.313e-05	2.569e-05	0	2.411e-05	2.411e-05	0	0	0.0003	0	0	0	0	0	0	206	452	434	18	0	0
EUR	chr11:121591147:C:T	11	121591147	121591147	C	T	SORL1	exonic	nonsynonymous SNV	SORL1:NM_003105:exon31:c.C4360T:p.P1454S	26.1	FALSE	TRUE	0.0002	0.0002	0.0002	0.0002	0.0002	0.0002	2.987e-05	0	0	0.0001	0.0022	0.0002	0.0001	0.0002	8.116e-05	0.0002	0.0002	0.0002	0.0003	0.0004	0	0	0	0	0.0004	0.0021	0	0.0001	0	0	206	452	434	18	0	0
EUR	chr11:121595695:C:T	11	121595695	121595695	C	T	SORL1	exonic	nonsynonymous SNV	SORL1:NM_003105:exon32:c.C4442T:p.P1481L	21.5	FALSE	TRUE	4.137e-05	3.626e-05	3.694e-05	3.812e-05	3.438e-05	4.641e-05	0	0	0	2.52e-05	0	0	4.137e-05	3.312e-05	4.641e-05	3.282e-05	3.281e-05	3.854e-05	2.684e-05	7.213e-05	7.213e-05	0	0	0	0	0	0	2.94e-05	0	0	206	452	434	18	0	0
EUR	chr11:121595701:C:T	11	121595701	121595701	C	T	SORL1	exonic	nonsynonymous SNV	SORL1:NM_003105:exon32:c.C4448T:p.T1483M	22.5	FALSE	TRUE	0.0001	0.0001	0.0001	0.0001	0.0001	0.0009	5.975e-05	0.0002	0.0015	0.0009	0	0.0002	5.306e-05	0.0002	0.0002	0.0001	0.0001	0.0002	9.395e-05	0.0017	2.405e-05	0	0.0001	0.0014	0.0017	0	0	5.879e-05	0.0005	0	206	449	431	18	0	0
EUR	chr11:121595721:C:T	11	121595721	121595721	C	T	SORL1	exonic	nonsynonymous SNV	SORL1:NM_003105:exon32:c.C4468T:p.R1490C	33	FALSE	TRUE	0.0001	9.099e-05	9.098e-05	9.53e-05	8.664e-05	0.0002	0	0	0	5.038e-05	0	0.0002	0.0001	9.934e-05	2.319e-05	5.252e-05	5.249e-05	3.854e-05	6.713e-05	0.0002	0	0	0	0	0	0	0	0.0001	0	0.0002	206	452	434	18	0	0
EUR	chr11:121595722:G:A	11	121595722	121595722	G	A	SORL1	exonic	nonsynonymous SNV	SORL1:NM_003105:exon32:c.G4469A:p.R1490H	24.9	FALSE	TRUE	3.942e-05	1.984e-05	2.052e-05	1.634e-05	2.338e-05	8.961e-05	8.961e-05	0	0	0	0	0	1.978e-05	3.312e-05	2.319e-05	3.942e-05	3.94e-05	6.423e-05	1.345e-05	9.65e-05	9.65e-05	0	0	0	0	0	0	2.94e-05	0	0	206	452	434	18	0	0
EUR	chr11:121595730:G:A	11	121595730	121595730	G	A	SORL1	exonic	nonsynonymous SNV	SORL1:NM_003105:exon32:c.G4477A:p.G1493S	28.5	FALSE	TRUE	4.447e-05	4.447e-05	4.446e-05	4.084e-05	4.813e-05	0.0002	5.974e-05	0.0002	0	0.0001	0	0	3.777e-05	0	9.275e-05	2.628e-05	2.627e-05	1.285e-05	4.035e-05	4.41e-05	2.413e-05	0	0	0	0	0	0	4.41e-05	0	0	206	452	434	18	0	0
EUR	chr11:121595770:G:A	11	121595770	121595770	G	A	SORL1	exonic	nonsynonymous SNV	SORL1:NM_003105:exon32:c.G4517A:p.C1506Y	33	FALSE	TRUE	NA	.	.	.	.	.	.	.	.	.	.	.	.	.	.	.	.	.	.	.	.	.	.	.	.	.	.	.	.	.	206	452	434	18	0	0
EUR	chr11:121604280:G:T	11	121604280	121604280	G	T	SORL1	exonic	nonsynonymous SNV	SORL1:NM_003105:exon33:c.G4607T:p.G1536V	27.9	FALSE	TRUE	NA	.	.	.	.	.	.	.	.	.	.	.	.	.	.	.	.	.	.	.	.	.	.	.	.	.	.	.	.	.	206	452	434	18	0	0
EUR	chr11:121605141:T:G	11	121605141	121605141	T	G	SORL1	exonic	nonsynonymous SNV	SORL1:NM_003105:exon34:c.T4680G:p.N1560K	20.7	FALSE	TRUE	8.82e-05	7.666e-05	7.73e-05	8.31e-05	7.017e-05	8.368e-05	0	0	0	0	0.0002	0	8.368e-05	0.0001	0	5.257e-05	5.253e-05	7.708e-05	2.69e-05	8.82e-05	4.826e-05	0	0	0	0	0	0	8.82e-05	0	0	206	452	434	18	0	0
EUR	chr11:121605150:G:C	11	121605150	121605150	G	C	SORL1	exonic	nonsynonymous SNV	SORL1:NM_003105:exon34:c.G4689C:p.W1563C	32	FALSE	TRUE	0.0006	0.0004	0.0004	0.0003	0.0004	0.0016	8.967e-05	0.0003	0.001	0	1.872e-05	0.0016	0.0004	0.0004	0.0008	0.0003	0.0003	0.0003	0.0004	0.0006	2.406e-05	0	0.0001	0.0023	0	0	0	0.0006	0.0009	0.0002	206	452	434	18	1	1
EUR	chr11:121605157:G:C	11	121605157	121605157	G	C	SORL1	exonic	nonsynonymous SNV	SORL1:NM_003105:exon34:c.G4696C:p.D1566H	28.9	FALSE	TRUE	0.0001	1.369e-05	1.368e-05	9.533e-06	1.788e-05	1.709e-05	0	0	0	0	0	0	1.709e-05	1.657e-05	0	5.256e-05	5.253e-05	6.423e-05	4.035e-05	0.0001	2.413e-05	0	0	0	0	0	0	0.0001	0	0	206	452	434	18	0	0
EUR	chr11:121605163:T:C	11	121605163	121605163	T	C	SORL1	exonic	nonsynonymous SNV	SORL1:NM_003105:exon34:c.T4702C:p.S1568P	24.5	FALSE	TRUE	1.47e-05	8.211e-06	8.209e-06	9.532e-06	6.877e-06	1.08e-05	0	0	0	0	0	0	1.08e-05	0	0	6.569e-06	6.566e-06	1.284e-05	0	1.47e-05	0	0	0	0	0	0	0	1.47e-05	0	0	206	452	434	18	0	0
EUR	chr11:121605436:A:T	11	121605436	121605436	A	T	SORL1	exonic	nonsynonymous SNV	SORL1:NM_003105:exon35:c.A4813T:p.T1605S	23.5	FALSE	TRUE	3.289e-05	1.368e-06	1.368e-06	2.723e-06	0	4.472e-05	0	4.472e-05	0	0	0	0	0	0	0	3.289e-05	3.285e-05	3.857e-05	2.694e-05	0.0003	0	0	0.0003	0	0	0	0	0	0	0	206	452	434	18	0	0
EUR	chr11:121605469:G:C	11	121605469	121605469	G	C	SORL1	exonic	nonsynonymous SNV	SORL1:NM_003105:exon35:c.G4846C:p.V1616L	22.1	FALSE	TRUE	4.409e-05	3.215e-05	3.215e-05	2.995e-05	3.438e-05	0.0002	0	4.472e-05	0	0	0	0.0002	2.338e-05	9.934e-05	0.0001	3.286e-05	3.284e-05	2.57e-05	4.036e-05	6.55e-05	0	0	6.55e-05	0	0	0	0	4.409e-05	0.0005	0	206	450	433	17	0	0
EUR	chr11:121605477:A:C	11	121605477	121605477	A	C	SORL1	exonic	nonsynonymous SNV	SORL1:NM_003105:exon35:c.A4854C:p.K1618N	22.9	FALSE	TRUE	NA	.	.	.	.	.	.	.	.	.	.	.	.	.	.	.	.	.	.	.	.	.	.	.	.	.	.	.	.	.	206	452	434	18	0	0
EUR	chr11:121605488:C:T	11	121605488	121605488	C	T	SORL1	exonic	nonsynonymous SNV	SORL1:NM_003105:exon35:c.C4865T:p.T1622M	28.9	FALSE	TRUE	7.291e-05	6.846e-05	6.842e-05	7.221e-05	6.467e-05	0.0003	2.988e-05	2.236e-05	0	0.0003	0	0.0002	7.291e-05	0	3.479e-05	3.941e-05	3.937e-05	1.285e-05	6.717e-05	0.0004	2.408e-05	0	0	0	0.0004	0	0	4.411e-05	0	0	206	452	434	18	0	0
EUR	chr11:121605524:A:T	11	121605524	121605524	A	T	SORL1	exonic	nonsynonymous SNV	SORL1:NM_003105:exon35:c.A4901T:p.K1634M	24.3	FALSE	TRUE	5.908e-05	4.446e-05	4.446e-05	4.084e-05	4.813e-05	0.0013	0	0	0	0.0013	0	0	0	0.0002	1.159e-05	5.908e-05	5.905e-05	6.423e-05	5.37e-05	0.0013	0	0	6.533e-05	0	0.0013	0	0	0	0	0.0002	206	452	434	18	0	0
EUR	chr11:121606856:C:A	11	121606856	121606856	C	A	SORL1	exonic	nonsynonymous SNV	SORL1:NM_003105:exon36:c.C4960A:p.P1654T	27.1	FALSE	TRUE	1.799e-06	1.368e-06	2.052e-06	1.362e-06	1.375e-06	1.799e-06	0	0	0	0	0	0	1.799e-06	0	0	.	.	.	.	.	.	.	.	.	.	.	.	.	.	.	206	452	434	18	0	0
EUR	chr11:121606898:G:A	11	121606898	121606898	G	A	SORL1	exonic	nonsynonymous SNV	SORL1:NM_003105:exon36:c.G5002A:p.V1668M	26.4	FALSE	TRUE	1.619e-05	1.437e-05	1.436e-05	1.361e-05	1.513e-05	0.0002	0	0	0	0	0	0.0002	1.619e-05	3.311e-05	0	1.313e-05	1.312e-05	2.57e-05	0	1.47e-05	0	0	0	0	0	0	0.0034	1.47e-05	0	0	206	452	434	18	0	0
EUR	chr11:121606932:C:T	11	121606932	121606932	C	T	SORL1	exonic	nonsynonymous SNV	SORL1:NM_003105:exon36:c.C5036T:p.T1679I	21.7	FALSE	TRUE	5.879e-05	2.395e-05	2.463e-05	1.77e-05	3.026e-05	6.708e-05	0	6.708e-05	0	0	0	0	2.879e-05	0	0	3.942e-05	3.94e-05	5.138e-05	2.69e-05	5.879e-05	4.825e-05	0	0	0	0	0	0	5.879e-05	0	0	206	452	434	18	0	0
EUR	chr11:121606934:C:G	11	121606934	121606934	C	G	SORL1	exonic	nonsynonymous SNV	SORL1:NM_003105:exon36:c.C5038G:p.H1680D	24.7	FALSE	TRUE	4.41e-05	2.533e-05	2.531e-05	2.724e-05	2.339e-05	2.79e-05	0	0	0.0002	0	0	0	2.79e-05	1.657e-05	0	3.285e-05	3.283e-05	3.854e-05	2.689e-05	4.41e-05	0	0	0	0.0006	0	0	0	4.41e-05	0	0	206	452	434	18	0	0
EUR	chr11:121606946:C:T	11	121606946	121606946	C	T	SORL1	exonic	nonsynonymous SNV	SORL1:NM_003105:exon36:c.C5050T:p.R1684C	32	FALSE	TRUE	4.41e-05	3.705e-05	3.831e-05	3.005e-05	4.411e-05	4.151e-05	2.994e-05	0	0	0	1.872e-05	0	4.151e-05	9.958e-05	0	3.285e-05	3.284e-05	6.424e-05	0	0.0002	2.413e-05	0	0	0	0.0002	0	0	4.41e-05	0	0	206	452	434	18	0	0
EUR	chr11:121607229:G:T	11	121607229	121607229	G	T	SORL1	exonic	nonsynonymous SNV	SORL1:NM_003105:exon37:c.G5105T:p.R1702M	25.8	FALSE	TRUE	1.506e-05	1.506e-05	1.505e-05	1.771e-05	1.238e-05	0.0004	0	0.0004	0	0	0	0	9.002e-07	3.313e-05	0	1.315e-05	1.313e-05	0	2.692e-05	0.0001	0	0	0.0001	0	0	0	0	0	0	0	206	452	434	18	0	0
EUR	chr11:121607289:G:C	11	121607289	121607289	G	C	SORL1	exonic	nonsynonymous SNV	SORL1:NM_003105:exon37:c.G5165C:p.R1722T	28.6	FALSE	TRUE	6.564e-06	1.432e-06	1.369e-06	1.432e-06	1.432e-06	9.492e-07	0	0	0	0	0	0	9.492e-07	1.712e-05	0	6.564e-06	6.562e-06	1.285e-05	0	6.532e-05	0	0	6.532e-05	0	0	0	0	0	0	0	206	452	434	18	0	0
EUR	chr11:121608132:G:C	11	121608132	121608132	G	C	SORL1	exonic	nonsynonymous SNV	SORL1:NM_003105:exon38:c.G5195C:p.G1732A	27.5	FALSE	TRUE	1.169e-05	9.577e-06	9.577e-06	1.089e-05	8.251e-06	1.169e-05	0	0	0	0	1.872e-05	0	1.169e-05	0	0	.	.	.	.	.	.	.	.	.	.	.	.	.	.	.	206	452	434	18	0	0
EUR	chr11:121608177:G:A	11	121608177	121608177	G	A	SORL1	splicing	.	.	33	TRUE	FALSE	NA	.	.	.	.	.	.	.	.	.	.	.	.	.	.	.	.	.	.	.	.	.	.	.	.	.	.	.	.	.	206	452	434	18	0	0
EUR	chr11:121612833:G:C	11	121612833	121612833	G	C	SORL1	splicing	.	.	35	TRUE	FALSE	NA	.	.	.	.	.	.	.	.	.	.	.	.	.	.	.	.	.	.	.	.	.	.	.	.	.	.	.	.	.	206	452	434	18	0	0
EUR	chr11:121614877:A:G	11	121614877	121614877	A	G	SORL1	exonic	nonsynonymous SNV	SORL1:NM_003105:exon41:c.A5426G:p.N1809S	22.6	FALSE	TRUE	0.0011	0.001	0.001	0.001	0.0009	0.0011	0.0002	0.0002	0	0.0001	0.0018	0	0.0011	0.0009	0.0002	0.0008	0.0008	0.0009	0.0007	0.001	0.0004	0	0.0002	0	0.0004	0.0031	0	0.001	0.0009	0	206	452	434	18	0	0
EUR	chr11:121614952:A:G	11	121614952	121614952	A	G	SORL1	exonic	nonsynonymous SNV	SORL1:NM_003105:exon41:c.A5501G:p.E1834G	20.7	FALSE	TRUE	NA	.	.	.	.	.	.	.	.	.	.	.	.	.	.	.	.	.	.	.	.	.	.	.	.	.	.	.	.	.	206	452	434	18	0	0
EUR	chr11:121615041:G:A	11	121615041	121615041	G	A	SORL1	exonic	nonsynonymous SNV	SORL1:NM_003105:exon41:c.G5590A:p.G1864S	25.9	FALSE	TRUE	5.524e-06	5.524e-06	8.893e-06	6.863e-06	4.168e-06	2.542e-05	0	0	3.911e-05	2.542e-05	0	0	5.426e-06	0	0	.	.	.	.	.	.	.	.	.	.	.	.	.	.	.	206	452	434	18	0	0
EUR	chr11:121615047:C:T	11	121615047	121615047	C	T	SORL1	exonic	nonsynonymous SNV	SORL1:NM_003105:exon41:c.C5596T:p.R1866W	23.7	FALSE	TRUE	0.0002	7.067e-05	7.319e-05	7.431e-05	6.697e-05	0.0001	0	0.0001	0	2.55e-05	3.759e-05	0	8.066e-05	5.04e-05	2.383e-05	0.0001	0.0001	0.0002	0.0001	0.0002	9.652e-05	0	0.0002	0	0	0	0	0.0002	0	0	206	450	432	18	1	1
EUR	chr11:121618787:T:A	11	121618787	121618787	T	A	SORL1	exonic	nonsynonymous SNV	SORL1:NM_003105:exon42:c.T5618A:p.F1873Y	24.5	FALSE	TRUE	0.0002	4.994e-05	4.994e-05	4.492e-05	5.5e-05	6.565e-05	0	0	0	0	0	0	6.565e-05	0	0	9.853e-05	9.849e-05	0.0001	8.067e-05	0.0002	0	0	6.542e-05	0	0	0	0	0.0002	0	0	206	452	434	18	0	0
EUR	chr11:121618873:G:A	11	121618873	121618873	G	A	SORL1	exonic	nonsynonymous SNV	SORL1:NM_003105:exon42:c.G5704A:p.D1902N	27.1	FALSE	TRUE	2.94e-05	1.368e-06	1.368e-06	2.723e-06	0	1.799e-06	0	0	0	0	0	0	1.799e-06	0	0	1.314e-05	1.313e-05	2.57e-05	0	2.94e-05	0	0	0	0	0	0	0	2.94e-05	0	0	206	452	434	18	0	0
EUR	chr11:121618895:T:C	11	121618895	121618895	T	C	SORL1	splicing	.	.	34	TRUE	FALSE	1.259e-05	9.577e-06	9.577e-06	8.168e-06	1.1e-05	1.259e-05	0	0	0	0	0	0	1.259e-05	0	0	.	.	.	.	.	.	.	.	.	.	.	.	.	.	.	206	452	434	18	0	0
EUR	chr11:121619753:G:A	11	121619753	121619753	G	A	SORL1	exonic	nonsynonymous SNV	SORL1:NM_003105:exon43:c.G5725A:p.V1909I	27.5	FALSE	TRUE	4.59e-05	3.56e-05	3.762e-05	4.632e-05	2.477e-05	4.59e-05	0	0	0	0	0	0	4.59e-05	1.657e-05	0	1.972e-05	1.97e-05	1.285e-05	2.691e-05	4.41e-05	0	0	0	0	0	0	0	4.41e-05	0	0	206	452	434	18	0	0
EUR	chr11:121619772:A:G	11	121619772	121619772	A	G	SORL1	exonic	nonsynonymous SNV	SORL1:NM_003105:exon43:c.A5744G:p.Y1915C	25.4	FALSE	TRUE	1.259e-05	1.026e-05	1.026e-05	9.529e-06	1.1e-05	1.259e-05	0	0	0	0	0	0	1.259e-05	1.656e-05	0	.	.	.	.	.	.	.	.	.	.	.	.	.	.	.	206	452	434	18	0	0
EUR	chr11:121619802:T:C	11	121619802	121619802	T	C	SORL1	exonic	nonsynonymous SNV	SORL1:NM_003105:exon43:c.T5774C:p.V1925A	23.5	FALSE	TRUE	6.571e-06	.	.	.	.	.	.	.	.	.	.	.	.	.	.	6.571e-06	6.566e-06	0	1.345e-05	2.413e-05	2.413e-05	0	0	0	0	0	0	0	0	0	206	452	434	18	0	0
EUR	chr11:121619816:G:A	11	121619816	121619816	G	A	SORL1	exonic	nonsynonymous SNV	SORL1:NM_003105:exon43:c.G5788A:p.D1930N	21.5	FALSE	TRUE	6.296e-06	4.789e-06	4.788e-06	4.084e-06	5.501e-06	6.296e-06	0	0	0	0	0	0	6.296e-06	0	0	.	.	.	.	.	.	.	.	.	.	.	.	.	.	.	206	452	434	18	0	0
EUR	chr11:121619818:C:A	11	121619818	121619818	C	A	SORL1	exonic	nonsynonymous SNV	SORL1:NM_003105:exon43:c.C5790A:p.D1930E	21	FALSE	TRUE	8.995e-07	6.842e-07	6.841e-07	0	1.375e-06	8.995e-07	0	0	0	0	0	0	8.995e-07	0	0	.	.	.	.	.	.	.	.	.	.	.	.	.	.	.	206	452	434	18	0	0
EUR	chr11:121619839:C:A	11	121619839	121619839	C	A	SORL1	exonic	nonsynonymous SNV	SORL1:NM_003105:exon43:c.C5811A:p.H1937Q	20.8	FALSE	TRUE	4.767e-05	3.899e-05	3.899e-05	4.901e-05	2.888e-05	4.767e-05	2.987e-05	0	0	0	0	0	4.767e-05	4.968e-05	0	1.971e-05	1.97e-05	2.569e-05	1.345e-05	4.41e-05	0	0	0	0	0	0	0	4.41e-05	0	0	206	452	434	18	0	0
EUR	chr11:121619862:A:G	11	121619862	121619862	A	G	SORL1	exonic	nonsynonymous SNV	SORL1:NM_003105:exon43:c.A5834G:p.K1945R	24.2	FALSE	TRUE	2.158e-05	1.642e-05	1.71e-05	2.042e-05	1.238e-05	2.158e-05	0	0	0	0	0	0	2.158e-05	0	0	.	.	.	.	.	.	.	.	.	.	.	.	.	.	.	206	452	434	18	0	0
EUR	chr11:121619865:C:A	11	121619865	121619865	C	A	SORL1	exonic	nonsynonymous SNV	SORL1:NM_003105:exon43:c.C5837A:p.T1946N	23.7	FALSE	TRUE	NA	.	.	.	.	.	.	.	.	.	.	.	.	.	.	.	.	.	.	.	.	.	.	.	.	.	.	.	.	.	206	452	434	18	0	0
EUR	chr11:121619870:G:A	11	121619870	121619870	G	A	SORL1	exonic	nonsynonymous SNV	SORL1:NM_003105:exon43:c.G5842A:p.V1948M	21.8	FALSE	TRUE	2.94e-05	8.209e-06	8.893e-06	4.084e-06	1.238e-05	7.557e-05	0	0	0	7.557e-05	0	0	6.295e-06	1.656e-05	1.159e-05	1.314e-05	1.313e-05	1.285e-05	1.345e-05	2.94e-05	0	0	0	0	0	0	0	2.94e-05	0	0	206	450	432	18	1	1
EUR	chr11:121621069:T:A	11	121621069	121621069	T	A	SORL1	exonic	stopgain	SORL1:NM_003105:exon44:c.T5895A:p.Y1965X	37	TRUE	FALSE	NA	.	.	.	.	.	.	.	.	.	.	.	.	.	.	.	.	.	.	.	.	.	.	.	.	.	.	.	.	.	206	452	434	18	0	0
EUR	chr11:121621151:C:T	11	121621151	121621151	C	T	SORL1	exonic	nonsynonymous SNV	SORL1:NM_003105:exon44:c.C5977T:p.L1993F	21.3	FALSE	TRUE	0.0006	6.841e-05	6.84e-05	6.807e-05	6.876e-05	0.0019	0.0019	0.0004	0	0	0	0	1.439e-05	1.656e-05	0	0.0006	0.0006	0.0006	0.0007	0.0021	0.0016	0	0.0021	0	0	0	0	1.47e-05	0	0	206	452	434	18	0	0
EUR	chr11:121621199:G:C	11	121621199	121621199	G	C	SORL1	exonic	nonsynonymous SNV	SORL1:NM_003105:exon44:c.G6025C:p.G2009R	22	FALSE	TRUE	1.799e-06	1.368e-06	1.368e-06	0	2.75e-06	1.799e-06	0	0	0	0	0	0	1.799e-06	0	0	.	.	.	.	.	.	.	.	.	.	.	.	.	.	.	206	452	434	18	0	0
EUR	chr11:121625107:A:T	11	121625107	121625107	A	T	SORL1	exonic	nonsynonymous SNV	SORL1:NM_003105:exon46:c.A6194T:p.D2065V	26.6	FALSE	TRUE	0.004	0.0034	0.0034	0.0034	0.0033	0.004	0.0005	0.0015	0.0015	2.52e-05	0.0007	0.0014	0.004	0.0026	0.0021	0.0023	0.0023	0.0024	0.0021	0.0039	0.0009	0	0.0012	0.002	0	0.0006	0	0.0039	0.0028	0.001	206	452	434	18	5	5
EUR	chr11:121625182:G:T	11	121625182	121625182	G	T	SORL1	exonic	nonsynonymous SNV	SORL1:NM_003105:exon46:c.G6269T:p.G2090V	26.6	FALSE	TRUE	5.879e-05	2.463e-05	2.531e-05	2.451e-05	2.475e-05	3.058e-05	0	0	0	0	0	0	3.058e-05	3.312e-05	0	2.628e-05	2.627e-05	1.285e-05	4.035e-05	5.879e-05	0	0	0	0	0	0	0	5.879e-05	0	0	206	452	434	18	0	0
EUR	chr11:121625202:G:A	11	121625202	121625202	G	A	SORL1	exonic	nonsynonymous SNV	SORL1:NM_003105:exon46:c.G6289A:p.V2097I	27.5	FALSE	TRUE	0.0011	0.0011	0.0011	0.0011	0.0011	0.005	0.0002	0.0004	0.0024	0.005	5.616e-05	0.0002	0.0011	0.0008	0.0003	0.0008	0.0008	0.001	0.0007	0.0056	0.0004	0	0.0007	0.0014	0.0056	0	0	0.0009	0.0014	0.0002	206	452	434	18	1	1
EUR	chr11:121625262:G:T	11	121625262	121625262	G	T	SORL1	exonic	nonsynonymous SNV	SORL1:NM_003105:exon46:c.G6349T:p.D2117Y	23.4	FALSE	TRUE	1.97e-05	1.164e-05	1.163e-05	5.45e-06	1.789e-05	0.0007	0	0	0	0	0	0.0007	2.699e-06	1.657e-05	0.0001	1.97e-05	1.969e-05	1.285e-05	2.686e-05	0.0004	0	0	0	0	0	0	0.0034	0	0	0.0004	206	452	434	18	0	0
EUR	chr11:121625269:T:C	11	121625269	121625269	T	C	SORL1	exonic	nonsynonymous SNV	SORL1:NM_003105:exon46:c.T6356C:p.L2119P	23.5	FALSE	TRUE	0.0001	6.037e-05	6.088e-05	6.277e-05	5.793e-05	0.0007	0	0.0007	0	0	0	0	4.684e-05	0.0001	0	0.0001	0.0001	0.0001	0.0001	0.001	0	0	0.001	0	0	0	0	1.47e-05	0.0005	0	206	452	434	18	0	0
EUR	chr11:121625272:G:A	11	121625272	121625272	G	A	SORL1	exonic	nonsynonymous SNV	SORL1:NM_003105:exon46:c.G6359A:p.G2120E	20.4	FALSE	TRUE	3.246e-05	2.472e-05	2.463e-05	2.049e-05	2.9e-05	3.246e-05	0	0	0	0	0	0	3.246e-05	0	0	6.572e-06	6.567e-06	1.285e-05	0	1.47e-05	0	0	0	0	0	0	0	1.47e-05	0	0	206	452	434	18	0	0
EUR	chr11:121627591:C:T	11	121627591	121627591	C	T	SORL1	exonic	nonsynonymous SNV	SORL1:NM_003105:exon47:c.C6401T:p.T2134M	23.4	FALSE	TRUE	0.0009	0.0008	0.0008	0.0008	0.0007	0.0009	0.0004	4.472e-05	3.826e-05	2.519e-05	3.746e-05	0	0.0009	0.0007	1.159e-05	0.0005	0.0005	0.0006	0.0004	0.0008	0.0005	0	6.533e-05	0	0.0002	0	0	0.0008	0.0005	0	206	451	433	18	0	0
EUR	chr11:121627611:G:C	11	121627611	121627611	G	C	SORL1	exonic	nonsynonymous SNV	SORL1:NM_003105:exon47:c.G6421C:p.V2141L	26.3	FALSE	TRUE	NA	.	.	.	.	.	.	.	.	.	.	.	.	.	.	.	.	.	.	.	.	.	.	.	.	.	.	.	.	.	206	452	434	18	0	0
EUR	chr11:121627707:G:A	11	121627707	121627707	G	A	SORL1	exonic	nonsynonymous SNV	SORL1:NM_003105:exon47:c.G6517A:p.A2173T	25.3	FALSE	TRUE	0.0002	3.01e-05	3.078e-05	3.268e-05	2.751e-05	0.0004	0.0001	0.0004	0	0	3.759e-05	0	1.709e-05	1.657e-05	0	0.0002	0.0002	7.71e-05	0.0003	0.0014	9.627e-05	0	0.0014	0	0	0	0	0	0	0	206	452	434	18	0	0
EUR	chr11:121627715:C:G	11	121627715	121627715	C	G	SORL1	exonic	nonsynonymous SNV	SORL1:NM_003105:exon47:c.C6525G:p.S2175R	24.5	FALSE	TRUE	0.0004	0.0003	0.0003	0.0004	0.0003	0.0004	8.961e-05	0	0	0	3.746e-05	0.0003	0.0004	0.0003	0	0.0002	0.0002	0.0002	0.0001	0.0003	0.0002	0	0	0	0	0	0	0.0003	0	0	206	452	434	18	0	0
EUR	chr11:121627758:G:A	11	121627758	121627758	G	A	SORL1	exonic	nonsynonymous SNV	SORL1:NM_003105:exon47:c.G6568A:p.D2190N	28.8	FALSE	TRUE	4.409e-05	4.792e-06	4.788e-06	4.087e-06	5.504e-06	6.298e-06	0	0	0	0	0	0	6.298e-06	0	0	2.629e-05	2.627e-05	5.14e-05	0	4.409e-05	2.414e-05	0	0	0	0	0	0	4.409e-05	0	0	206	452	434	18	0	0
FIN	chr11:121591147:C:T	11	121591147	121591147	C	T	SORL1	exonic	nonsynonymous SNV	SORL1:NM_003105:exon31:c.C4360T:p.P1454S	26.1	FALSE	TRUE	0.0022	0.0002	0.0002	0.0002	0.0002	0.0002	2.987e-05	0	0	0.0001	0.0022	0.0002	0.0001	0.0002	8.116e-05	0.0002	0.0002	0.0002	0.0003	0.0004	0	0	0	0	0.0004	0.0021	0	0.0001	0	0	1	2	2	0	0	0
FIN	chr11:121615041:G:A	11	121615041	121615041	G	A	SORL1	exonic	nonsynonymous SNV	SORL1:NM_003105:exon41:c.G5590A:p.G1864S	25.9	FALSE	TRUE	5.524e-06	5.524e-06	8.893e-06	6.863e-06	4.168e-06	2.542e-05	0	0	3.911e-05	2.542e-05	0	0	5.426e-06	0	0	.	.	.	.	.	.	.	.	.	.	.	.	.	.	.	1	2	2	0	0	0
Ancestry - GP2 ancestry label for this subset (e.g., EUR, EAS, AFR, etc.)
Variant_Id - Variant identifier in chr:pos:ref:alt format (GRCh38, with 'chr' prefix)
Chr - Chromosome (GRCh38)
Start - Variant start position (1-based, GRCh38)
End - Variant end position (1-based, GRCh38)
Ref - Reference allele (REF in ANNOVAR/VCF)
Alt - Alternate allele (ALT in ANNOVAR/VCF)
Gene.refGene - Gene(s) assigned by ANNOVAR refGene annotation (here typically SORL1)
Func.refGene - Functional category from ANNOVAR (e.g., exonic, splicing, intronic)
ExonicFunc.refGene - Exonic functional class from ANNOVAR (e.g., stopgain, frameshift insertion, nonsynonymous SNV)
AAChange.refGene - Amino-acid change annotation from ANNOVAR (transcript, exon, aa change)
CADD_phred - CADD PHRED-like score from dbNSFP (as reported by ANNOVAR)
is_LOF - Logical flag: TRUE if classified as loss-of-function (stopgain, frameshift insertion/deletion/block substitution, or canonical splicing)
is_mis - Logical flag: TRUE if exonic function is nonsynonymous SNV (missense)
max_AF - Maximum gnomAD v4.1 allele frequency across selected AF columns (global, popmax, and ancestry-specific AF used for the AF < 1% filter)
gnomad41_exome_AF - gnomAD v4.1 exome global allele frequency
gnomad41_exome_AF - gnomAD v4.1 EXOMES: Global alternate-allele frequency (AF) computed using adj (high-quality) genotypes.
gnomad41_exome_AF_raw - gnomAD v4.1 EXOMES: Global alternate-allele frequency (AF) computed using raw (unfiltered) genotypes (i.e., before restricting to adj/high-quality genotypes).
gnomad41_exome_AF_XX - gnomAD v4.1 EXOMES: Alternate-allele frequency (AF) in samples with inferred sex karyotype XX (adj genotypes).
gnomad41_exome_AF_XY - gnomAD v4.1 EXOMES: Alternate-allele frequency (AF) in samples with inferred sex karyotype XY (adj genotypes).
gnomad41_exome_AF_grpmax - gnomAD v4.1 EXOMES: Maximum alternate-allele frequency (AF) across grpmax-eligible genetic ancestry groups (adj genotypes). Note: grpmax is the max across major ancestry groups after excluding certain groups (e.g., ASJ, FIN, remaining) from the grpmax calculation.
gnomad41_exome_AF_afr - gnomAD v4.1 EXOMES: Alternate-allele frequency (AF) in the AFR (African/African American) genetic ancestry group (adj genotypes).
gnomad41_exome_AF_amr - gnomAD v4.1 EXOMES: Alternate-allele frequency (AF) in the AMR (Admixed American) genetic ancestry group (adj genotypes).
gnomad41_exome_AF_asj - gnomAD v4.1 EXOMES: Alternate-allele frequency (AF) in the ASJ (Ashkenazi Jewish) genetic ancestry group (adj genotypes).
gnomad41_exome_AF_eas - gnomAD v4.1 EXOMES: Alternate-allele frequency (AF) in the EAS (East Asian) genetic ancestry group (adj genotypes).
gnomad41_exome_AF_fin - gnomAD v4.1 EXOMES: Alternate-allele frequency (AF) in the FIN (Finnish) genetic ancestry group (adj genotypes).
gnomad41_exome_AF_mid - gnomAD v4.1 EXOMES: Alternate-allele frequency (AF) in the MID (Middle Eastern) genetic ancestry group (adj genotypes).
gnomad41_exome_AF_nfe - gnomAD v4.1 EXOMES: Alternate-allele frequency (AF) in the NFE (European, non-Finnish) genetic ancestry group (adj genotypes).
gnomad41_exome_AF_remaining - gnomAD v4.1 EXOMES: Alternate-allele frequency (AF) in the remaining group (individuals not confidently assigned to a named genetic ancestry group) (adj genotypes).
gnomad41_exome_AF_sas - gnomAD v4.1 EXOMES: Alternate-allele frequency (AF) in the SAS (South Asian) genetic ancestry group (adj genotypes).
gnomad41_genome_AF - gnomAD v4.1 GENOMES: Global alternate-allele frequency (AF) computed using adj (high-quality) genotypes.
gnomad41_genome_AF_raw - gnomAD v4.1 GENOMES: Global alternate-allele frequency (AF) computed using raw (unfiltered) genotypes (i.e., before restricting to adj/high-quality genotypes).
gnomad41_genome_AF_XX - gnomAD v4.1 GENOMES: Alternate-allele frequency (AF) in samples with inferred sex karyotype XX (adj genotypes).
gnomad41_genome_AF_XY - gnomAD v4.1 GENOMES: Alternate-allele frequency (AF) in samples with inferred sex karyotype XY (adj genotypes).
gnomad41_genome_AF_grpmax - gnomAD v4.1 GENOMES: Maximum alternate-allele frequency (AF) across grpmax-eligible genetic ancestry groups (adj genotypes). Note: grpmax is the max across major ancestry groups after excluding certain groups (e.g., AMI, ASJ, FIN, remaining) from the grpmax calculation.
gnomad41_genome_AF_afr - gnomAD v4.1 GENOMES: Alternate-allele frequency (AF) in the AFR (African/African American) genetic ancestry group (adj genotypes).
gnomad41_genome_AF_ami - gnomAD v4.1 GENOMES: Alternate-allele frequency (AF) in the AMI (Amish) genetic ancestry group (adj genotypes).
gnomad41_genome_AF_amr - gnomAD v4.1 GENOMES: Alternate-allele frequency (AF) in the AMR (Admixed American) genetic ancestry group (adj genotypes).
gnomad41_genome_AF_asj - gnomAD v4.1 GENOMES: Alternate-allele frequency (AF) in the ASJ (Ashkenazi Jewish) genetic ancestry group (adj genotypes).
gnomad41_genome_AF_eas - gnomAD v4.1 GENOMES: Alternate-allele frequency (AF) in the EAS (East Asian) genetic ancestry group (adj genotypes).
gnomad41_genome_AF_fin - gnomAD v4.1 GENOMES: Alternate-allele frequency (AF) in the FIN (Finnish) genetic ancestry group (adj genotypes).
gnomad41_genome_AF_mid - gnomAD v4.1 GENOMES: Alternate-allele frequency (AF) in the MID (Middle Eastern) genetic ancestry group (adj genotypes).
gnomad41_genome_AF_nfe - gnomAD v4.1 GENOMES: Alternate-allele frequency (AF) in the NFE (European, non-Finnish) genetic ancestry group (adj genotypes).
gnomad41_genome_AF_remaining - gnomAD v4.1 GENOMES: Alternate-allele frequency (AF) in the remaining group (individuals not confidently assigned to a named genetic ancestry group) (adj genotypes).
gnomad41_genome_AF_sas - gnomAD v4.1 GENOMES: Alternate-allele frequency (AF) in the SAS (South Asian) genetic ancestry group (adj genotypes).
n_families - Number of informative families in this ancestry with non-missing genotypes for this variant
n_samples_nonmissing - Number of informative individuals in this ancestry with non-missing genotype for this variant
n_PD - Number of genotyped PD individuals (non-missing) in informative families for this variant
n_ctrl - Number of genotyped control individuals (non-missing) in informative families for this variant
n_samples_carrier_total - Total number of carrier individuals (heterozygous or homozygous alternate) across informative families in this ancestry
n_samples_carrier_PD - Number of PD carriers across informative families in this ancestry
n_samples_carrier_ctrl - Number of control carriers across informative families in this ancestry
nfe-Non-Finish Europeans
ami- Amish population
[truncated: 1 more columns]
